# Supplementary material for: Significance of Tumor Mutation Burden in Immune Infiltration and Prognosis in Cutaneous Melanoma
Source: Front Oncol. 2020 Sep 18;10:573141. doi: 10.3389/fonc.2020.573141 (PMC7531222; doi:10.3389/fonc.2020.573141)
Supplement: Supplementary file 1 [file Table_1.XLSX]

## Sheet: Sheet1
ID	logFC	P-Value	FDR
CALCR	-5.54595	2.96449e-23	1.58354e-20
RANBP9	-5.4537	4.54143e-15	6.97608e-13
AGK	-5.45154	1.38746e-19	3.73237e-17
THSD7A	-5.44157	3.31239e-22	1.54313e-19
WDR54	-5.20836	1.69904e-21	6.48269e-19
CDH10	-5.19281	2.06333e-09	1.34881e-07
CFLAR	-5.05963	2.78079e-26	2.59949e-23
MRPS24	-4.7883	1.01433e-07	4.49382e-06
CDC42	-4.78685	1.31427e-06	4.32217e-05
HGF	-4.76201	9.10125e-12	8.61555e-10
FOXC1	-4.75489	3.37067e-08	1.72849e-06
DLEC1	-4.54371	1.43131e-16	2.58549e-14
ITGA2B	-4.53802	7.63366e-21	2.526e-18
ARHGAP44	-4.51685	1.24106e-18	2.99392e-16
NOX1	-4.47951	5.18865e-17	9.89866e-15
FUCA2	-4.42336	7.36619e-39	3.44296e-35
IFFO1	-4.42061	9.96341e-15	1.45528e-12
ELOVL1	-4.39798	3.33991e-07	1.28881e-05
SCMH1	-4.34586	1.95708e-14	2.70033e-12
ZNF280C	-4.31328	4.47994e-08	2.20413e-06
ABCB4	-4.3026	2.07478e-21	7.75801e-19
MTMR11	-4.27856	1.30348e-12	1.38073e-10
CASP10	-4.24679	2.67644e-26	2.56609e-23
HOXA11	-4.22862	1.55597e-22	7.45907e-20
ABCC2	-4.22429	3.31517e-11	2.85461e-09
SCIN	-4.21261	1.55445e-18	3.70217e-16
GTF2IRD1	-4.10393	9.26612e-19	2.27947e-16
ATP2C1	-4.09527	4.09571e-12	4.10581e-10
PKD1	-4.06567	1.43101e-15	2.37815e-13
SNX11	-4.05715	2.65714e-27	3.20503e-24
ZMYND11	-4.05306	1.94965e-12	2.03836e-10
LRRC7	-4.04876	2.27395e-10	1.69716e-08
C8B	-4.04045	1.58703e-11	1.43339e-09
NR1H4	-4.03659	2.93115e-13	3.44658e-11
SEC61A1	-3.98323	5.69215e-08	2.71135e-06
STPG1	-3.90199	6.05182e-34	2.24275e-30
ZBTB32	-3.89585	1.69766e-13	2.07447e-11
PON1	-3.87673	1.40978e-21	5.49107e-19
ZNF582	-3.85775	7.54655e-12	7.31037e-10
CLCA1	-3.84089	3.20334e-12	3.23727e-10
WWTR1	-3.83519	6.78482e-12	6.67626e-10
DDX11	-3.82562	7.98394e-13	8.78046e-11
METTL13	-3.80443	6.79278e-15	1.02418e-12
CFH	-3.80006	9.61379e-40	5.13541e-36
UTS2	-3.78566	1.39039e-08	7.88913e-07
PSMB1	-3.74328	7.77113e-17	1.46757e-14
SLC25A5	-3.73681	1.03002e-22	5.0677e-20
SH2D2A	-3.70339	1.01164e-10	8.10002e-09
CLEC16A	-3.69263	1.22928e-09	8.31197e-08
QPCTL	-3.69035	1.35073e-13	1.6724e-11
FAM13B	-3.68953	1.63935e-10	1.25612e-08
TNMD	-3.68629	4.93106e-51	9.21912e-47
PHTF2	-3.67977	4.04811e-19	1.06596e-16
MED24	-3.67863	1.61602e-15	2.66195e-13
NDUFAF7	-3.67201	7.12705e-26	6.34511e-23
SCYL3	-3.6594	7.406e-44	6.92313e-40
GLP2R	-3.6581	2.01584e-07	8.17529e-06
MATK	-3.60294	7.08996e-18	1.50629e-15
STMN4	-3.59642	2.98034e-12	3.05318e-10
METTL24	-3.5792	2.49912e-08	1.32121e-06
MNAT1	-3.57555	1.07759e-11	1.00482e-09
KRIT1	-3.57163	3.10179e-29	6.10432e-26
ACSM3	-3.5336	4.71063e-22	2.07223e-19
RHBDD2	-3.51444	2.42741e-21	8.82865e-19
DEPDC1	-3.51351	4.3418e-11	3.68137e-09
CAMKK1	-3.50589	1.20135e-24	8.16741e-22
MRI1	-3.49058	7.35558e-10	5.07453e-08
ZNF207	-3.45731	7.6106e-15	1.1383e-12
PRDM11	-3.43202	8.52386e-12	8.15151e-10
RALA	-3.41291	8.77474e-20	2.43041e-17
TSPAN6	-3.39776	1.99083e-57	7.44413e-53
CYB561	-3.39024	2.4299e-16	4.3061e-14
DPM1	-3.38572	9.48656e-50	1.18241e-45
PRICKLE3	-3.36367	2.7375e-13	3.24954e-11
TFAP2B	-3.36234	1.40304e-16	2.55915e-14
POLR3B	-3.34417	5.82477e-13	6.48214e-11
SPHK2	-3.32062	1.11413e-07	4.87815e-06
TIE1	-3.31389	2.97999e-07	1.16192e-05
SYT7	-3.3074	8.01707e-14	1.01964e-11
CSDE1	-3.29845	2.26271e-15	3.64687e-13
MTA3	-3.29651	5.34588e-08	2.56602e-06
HSF2	-3.29577	4.46323e-11	3.76347e-09
MGST1	-3.2936	4.75014e-16	8.14757e-14
TRMT11	-3.28781	3.71326e-07	1.41535e-05
RGPD5	-3.277	2.95769e-12	3.03829e-10
LAS1L	-3.26061	1.06132e-33	3.05269e-30
FGR	-3.23073	6.06957e-40	3.78256e-36
COX15	-3.23004	1.74069e-12	1.83864e-10
NOP58	-3.22464	3.63942e-08	1.83651e-06
COX10	-3.21929	7.14647e-19	1.76967e-16
TM7SF3	-3.21904	1.27344e-07	5.46062e-06
MBTPS2	-3.21341	2.51135e-13	2.99058e-11
UFL1	-3.21113	1.06919e-12	1.15546e-10
VPS50	-3.18755	2.04884e-24	1.34404e-21
ZRANB1	-3.17621	9.15016e-12	8.63997e-10
GGCT	-3.17413	6.26333e-19	1.6041e-16
DHX33	-3.17184	3.38405e-22	1.54313e-19
GOLGA5	-3.16836	3.58818e-07	1.37469e-05
AGPS	-3.1683	6.80588e-12	6.67941e-10
ETV7	-3.16392	6.35961e-15	9.66661e-13
PAX6	-3.16104	1.44835e-17	2.97564e-15
NCAPH2	-3.15801	6.48387e-11	5.39966e-09
ZIC2	-3.15204	3.96158e-09	2.48126e-07
BAIAP2L1	-3.14668	9.08793e-20	2.49865e-17
RPAP3	-3.12574	3.90563e-22	1.73856e-19
LGALS14	-3.11608	7.1329e-19	1.76967e-16
CLCA4	-3.10849	3.52795e-12	3.55571e-10
IL20RA	-3.10338	3.15387e-12	3.19593e-10
RAB27B	-3.10318	2.14816e-09	1.39937e-07
PIGQ	-3.09403	2.33019e-17	4.61007e-15
MSL3	-3.08789	8.43591e-22	3.42865e-19
ICA1	-3.07739	7.62126e-27	7.91595e-24
HCCS	-3.07192	3.42194e-23	1.80216e-20
MLXIPL	-3.06619	4.57087e-15	6.97608e-13
ZNF806	-3.06528	6.89575e-12	6.74989e-10
AGPAT4	-3.0558	8.53257e-11	6.95098e-09
LAMP2	-3.03471	6.34366e-21	2.11788e-18
LIG3	-3.03035	3.59623e-22	1.62012e-19
CRLF1	-3.02343	1.51248e-20	4.83372e-18
NDUFAB1	-3.02057	6.42807e-24	4.00597e-21
IFT88	-3.01604	2.12708e-10	1.60354e-08
ST7L	-3.00345	1.1445e-17	2.37752e-15
AQR	-3.00253	1.45317e-11	1.31885e-09
EHD2	-3.00071	4.07163e-11	3.46014e-09
CUL3	-2.99902	4.88704e-10	3.46091e-08
SH3BP1	-2.99876	7.9712e-05	0.00136411
NFYA	-2.99798	6.59774e-34	2.24275e-30
CYP26B1	-2.99416	5.01831e-27	5.36127e-24
SLC6A7	-2.97206	3.553e-14	4.74478e-12
AK2	-2.96562	4.50948e-25	3.37237e-22
STAB1	-2.9656	1.30018e-14	1.86269e-12
ANKIB1	-2.95704	1.66868e-29	3.67032e-26
TMEM159	-2.95434	1.73042e-13	2.10078e-11
PLEKHH1	-2.94076	3.42734e-08	1.74836e-06
ARAP2	-2.93962	6.38463e-09	3.85055e-07
ZNRD1	-2.93735	3.35658e-07	1.29258e-05
HES2	-2.93534	8.88126e-07	3.06126e-05
SLC4A1	-2.92901	2.72888e-23	1.47882e-20
KLHL13	-2.91039	3.91272e-27	4.44718e-24
ARNTL2	-2.90954	1.14455e-10	9.00989e-09
TSPOAP1	-2.90801	1.13775e-21	4.52583e-19
LASP1	-2.90289	2.24648e-27	2.80001e-24
HHAT	-2.90147	3.29528e-08	1.69254e-06
PHLDB1	-2.90084	8.01421e-12	7.72339e-10
ZFX	-2.89956	5.54368e-21	1.86747e-18
FAM214B	-2.88833	6.08222e-22	2.55535e-19
SEMA3F	-2.88442	7.40432e-31	1.84575e-27
RABEP1	-2.88282	1.39264e-10	1.08261e-08
POLDIP2	-2.88224	3.09795e-25	2.4133e-22
ISL1	-2.87352	3.00617e-12	3.06755e-10
LAP3	-2.87177	1.63064e-28	2.651e-25
MARK4	-2.86644	4.03586e-18	9.146e-16
SPPL2B	-2.86268	5.91758e-22	2.51443e-19
AOC1	-2.84991	9.23588e-28	1.32826e-24
PEX3	-2.84126	2.9588e-10	2.15244e-08
MYLIP	-2.83917	5.13666e-17	9.84974e-15
CDKL3	-2.83301	3.25432e-18	7.51146e-16
CFTR	-2.82695	1.93816e-30	4.52948e-27
NUBP2	-2.82448	5.54686e-05	0.00101373
ENPP4	-2.81703	1.3358e-31	3.56774e-28
REXO5	-2.81046	5.38139e-22	2.33978e-19
TEAD2	-2.80861	2.72842e-06	8.12271e-05
GABRA1	-2.80615	1.68782e-11	1.51345e-09
HHATL	-2.80455	8.51433e-15	1.25342e-12
UBE3C	-2.79326	2.4164e-15	3.87785e-13
HEBP1	-2.79302	8.33128e-13	9.13558e-11
SIRT2	-2.78163	7.29787e-07	2.57922e-05
RARB	-2.78099	5.03598e-06	0.00013765
SCN4A	-2.77867	1.07538e-17	2.24639e-15
MYH13	-2.77714	2.19745e-18	5.13545e-16
SEMA3A	-2.77277	3.34416e-06	9.6784e-05
ALS2	-2.76743	2.52023e-26	2.47991e-23
HEXB	-2.76675	1.62718e-08	9.06761e-07
RNF14	-2.7646	7.25113e-13	8.02172e-11
EIF4G2	-2.76379	0.00116719	0.0115857
ARF5	-2.75022	2.22279e-25	1.80684e-22
RAD18	-2.74853	1.33691e-06	4.38506e-05
VCL	-2.74519	3.38713e-10	2.4403e-08
MYH16	-2.74256	6.70363e-29	1.19363e-25
TAF2	-2.74183	1.40516e-07	5.95711e-06
PSMA4	-2.74122	2.19365e-09	1.42652e-07
HOXC8	-2.73982	7.65233e-10	5.25985e-08
ST3GAL1	-2.73901	9.93969e-16	1.67417e-13
HSPB6	-2.72097	2.16584e-24	1.39629e-21
PIK3C2A	-2.71917	8.97566e-14	1.13384e-11
PNPLA4	-2.71803	2.07744e-18	4.88552e-16
SLC7A14	-2.70777	4.3191e-13	4.92378e-11
C1orf112	-2.70214	1.16141e-40	8.68547e-37
RECQL	-2.68626	1.59954e-24	1.06804e-21
NIPAL3	-2.6808	9.80611e-34	3.05269e-30
CCDC124	-2.67301	4.53339e-18	1.01505e-15
HS3ST1	-2.67276	8.24346e-28	1.23296e-24
GCLC	-2.66834	9.1671e-35	3.80863e-31
TNRC6B	-2.66771	0.000105284	0.00172667
PKP1	-2.66701	1.02151e-05	0.000248998
ADD2	-2.66625	3.54813e-06	0.000101894
ADAM22	-2.66494	1.74944e-16	3.1299e-14
NEDD4L	-2.66022	1.59871e-08	8.94893e-07
B4GALT7	-2.65796	9.98958e-11	8.02516e-09
DVL2	-2.65606	5.68112e-23	2.9504e-20
TBXA2R	-2.64543	6.53346e-19	1.65067e-16
UQCRC1	-2.64448	7.71974e-15	1.15003e-12
DNAJC11	-2.62934	3.85108e-17	7.46112e-15
TNFRSF12A	-2.62167	7.06904e-20	2.00247e-17
SPRTN	-2.62073	6.47783e-15	9.80644e-13
ARHGEF5	-2.60425	1.74146e-08	9.63267e-07
ITGAL	-2.59971	3.47023e-21	1.20147e-18
ATP2B4	-2.59399	5.96361e-08	2.82267e-06
CALCOCO1	-2.59084	3.30823e-13	3.84166e-11
SNAPC1	-2.58832	3.22979e-11	2.79556e-09
ANGEL1	-2.5837	7.0923e-13	7.8693e-11
SYPL1	-2.58351	1.98807e-16	3.53991e-14
PTBP1	-2.57913	6.84387e-14	8.7639e-12
SLC7A2	-2.56028	2.06053e-25	1.71216e-22
WNT16	-2.55964	1.62197e-27	2.24625e-24
YBX2	-2.55828	1.71622e-20	5.34773e-18
TNFRSF1A	-2.55203	4.70468e-07	1.75566e-05
DBNDD1	-2.54393	1.79581e-26	1.81483e-23
SARM1	-2.53354	2.36869e-25	1.88447e-22
UBR2	-2.5293	3.92907e-11	3.3466e-09
COPZ2	-2.51845	6.26322e-22	2.60216e-19
CD74	-2.50948	8.94351e-12	8.48771e-10
IFRD1	-2.50637	6.7175e-19	1.68578e-16
ARX	-2.50637	1.96196e-23	1.11154e-20
NTN1	-2.50577	1.99338e-07	8.093e-06
UPF1	-2.49702	1.00316e-22	5.00133e-20
EHD3	-2.49255	3.61071e-13	4.15421e-11
KMT2E	-2.49174	2.36768e-21	8.76557e-19
COL11A1	-2.4896	8.4123e-08	3.83134e-06
EPHA3	-2.47797	4.58778e-09	2.8308e-07
SEL1L	-2.4745	1.45939e-06	4.72454e-05
SEMA3G	-2.47217	1.19422e-14	1.72411e-12
TFPI	-2.46325	4.24712e-26	3.87337e-23
SYT13	-2.45869	8.61764e-12	8.22017e-10
ATP6V1D	-2.45456	0.000118652	0.00189924
PGLYRP1	-2.44683	5.51984e-16	9.38172e-14
AKR1B1	-2.43487	1.64575e-05	0.000369375
ELAC2	-2.43328	1.26099e-18	3.02251e-16
KDM1A	-2.43081	1.15298e-24	8.0762e-22
MAD1L1	-2.42666	2.19153e-27	2.80001e-24
IBTK	-2.42584	2.50337e-21	9.00059e-19
ABCC8	-2.4052	2.31183e-20	7.02798e-18
IFNG	-2.39981	0.00136459	0.0130631
DHX8	-2.37781	5.12104e-07	1.88934e-05
CDC27	-2.36707	2.59391e-23	1.42635e-20
CNTLN	-2.36073	4.56438e-09	2.82101e-07
CD44	-2.35669	8.41528e-11	6.88543e-09
SELE	-2.35611	3.59833e-17	7.00775e-15
ZMYND10	-2.34776	1.74932e-23	1.03827e-20
PAF1	-2.34507	1.20642e-18	2.92924e-16
SPDL1	-2.33298	1.71827e-09	1.13515e-07
EFCAB1	-2.32955	2.58111e-10	1.89241e-08
USP28	-2.32519	8.13084e-09	4.78785e-07
OTX1	-2.32073	0.00235065	0.0197959
PLXND1	-2.31195	4.19712e-25	3.20283e-22
ATP6V0A1	-2.307	2.39475e-10	1.77316e-08
PRSS22	-2.30499	7.86751e-23	4.02989e-20
WISP2	-2.30402	1.3239e-07	5.65107e-06
CAPN1	-2.29593	1.13406e-12	1.21504e-10
CD38	-2.28664	5.3284e-25	3.90666e-22
MGLL	-2.28297	2.82059e-06	8.34799e-05
PCSK5	-2.28186	6.13099e-05	0.00110375
CCL26	-2.27324	4.17403e-19	1.09143e-16
TXLNA	-2.27038	1.49529e-05	0.000342177
CYP46A1	-2.26711	5.7765e-10	4.0677e-08
SLC22A16	-2.26584	1.57792e-23	9.51638e-21
PNKP	-2.26169	1.56582e-09	1.03995e-07
PHF23	-2.26086	1.95462e-09	1.27998e-07
CHAT	-2.25976	1.22821e-06	4.075e-05
ADIPOR2	-2.25857	2.49894e-18	5.80376e-16
RBM6	-2.25171	1.16633e-24	8.0762e-22
FBXO7	-2.25	8.72261e-05	0.00146554
PPP2R5B	-2.24725	7.56589e-07	2.6689e-05
UBE2D4	-2.24248	7.0282e-06	0.000181742
CCDC28A	-2.24243	4.47889e-11	3.76347e-09
SERPINB1	-2.24165	1.17977e-11	1.08655e-09
SQLE	-2.24041	0.000373528	0.0047539
ALDH18A1	-2.23542	6.68103e-08	3.12271e-06
REX1BD	-2.23354	1.20555e-20	3.88604e-18
M6PR	-2.22892	4.00053e-27	4.44718e-24
ATP1A2	-2.22604	7.36561e-12	7.17227e-10
KPNA6	-2.22307	7.55016e-11	6.24592e-09
RNF216	-2.21369	5.71454e-14	7.3682e-12
PSME4	-2.20528	7.13673e-07	2.52705e-05
RNF4	-2.20443	1.22516e-07	5.27781e-06
DEPDC1B	-2.20183	3.64594e-10	2.62171e-08
VSIG2	-2.19839	7.5796e-12	7.32342e-10
OPN3	-2.19493	3.16367e-08	1.63167e-06
VRK2	-2.19324	1.03631e-10	8.27983e-09
CRMP1	-2.18718	2.07028e-06	6.40826e-05
WAS	-2.18249	1.95157e-12	2.03836e-10
SLC9A3R2	-2.18239	1.79279e-07	7.35043e-06
BOD1L1	-2.17832	1.05868e-09	7.23698e-08
CDH1	-2.17205	1.27068e-09	8.56092e-08
FNIP2	-2.16944	2.36576e-08	1.26012e-06
MBTD1	-2.16912	5.09096e-14	6.60976e-12
SEC62	-2.16053	1.90408e-15	3.1063e-13
MPO	-2.15761	1.273e-21	5.01052e-19
JARID2	-2.15645	9.1233e-17	1.70569e-14
SET	-2.14742	0.00350651	0.0267965
TEAD3	-2.14365	3.57319e-17	6.99523e-15
CREBBP	-2.1429	1.11335e-21	4.47639e-19
CHPF2	-2.14241	2.25337e-10	1.68516e-08
DPF1	-2.13984	7.08e-14	9.03534e-12
CREM	-2.13821	5.54065e-05	0.00101309
CELF4	-2.13503	0.000186755	0.00274298
ICAM3	-2.13336	4.63455e-06	0.000128082
CEACAM4	-2.12219	0.000458605	0.00556576
RBM5	-2.12093	9.0903e-26	7.90475e-23
GAS7	-2.12031	6.94561e-18	1.49259e-15
TKTL1	-2.11918	1.3407e-17	2.7697e-15
SLC30A9	-2.1175	1.27699e-12	1.35652e-10
GABARAPL2	-2.11712	3.05288e-10	2.21657e-08
ARHGAP33	-2.11389	3.16169e-24	2.00376e-21
ZFY	-2.11381	5.21373e-07	1.91693e-05
CD4	-2.11161	1.5226e-14	2.13232e-12
IDS	-2.11132	1.46846e-14	2.07987e-12
WWC3	-2.11056	7.47637e-09	4.44446e-07
WIZ	-2.09115	1.02978e-13	1.28781e-11
SYN1	-2.09012	7.92213e-17	1.48856e-14
POLR2J	-2.08609	3.0721e-22	1.45408e-19
ZC2HC1A	-2.0848	0.000366166	0.00468572
FARP2	-2.0813	5.39581e-19	1.40111e-16
PHF12	-2.07797	0.00101579	0.0104376
TNFRSF9	-2.07676	1.39826e-08	7.92177e-07
TMEM132A	-2.07627	3.6666e-20	1.09681e-17
CENPQ	-2.07627	1.77564e-10	1.355e-08
EXTL3	-2.07306	2.86075e-13	3.37443e-11
MMP25	-2.0677	1.02113e-15	1.7122e-13
TYROBP	-2.0575	1.72411e-13	2.09994e-11
TAC1	-2.05559	5.2967e-20	1.55948e-17
LAPTM4A	-2.05542	6.8175e-07	2.43012e-05
BRMS1L	-2.05232	0.000138803	0.00215536
SLC11A1	-2.03911	6.75268e-12	6.66217e-10
RAD52	-2.03898	6.0638e-29	1.13369e-25
CKM	-2.03789	0.000400507	0.00501364
ASB4	-2.03684	8.16155e-21	2.67699e-18
RPUSD1	-2.03293	1.57984e-17	3.21051e-15
CYP24A1	-2.03114	8.29013e-12	7.94832e-10
SOX8	-2.02306	2.43194e-21	8.82865e-19
GIPR	-2.02245	1.11554e-14	1.62305e-12
DPEP1	-2.01253	1.99104e-12	2.07379e-10
NOS2	-2.00405	5.59883e-18	1.23148e-15
PDK4	-2.00391	1.10021e-23	6.7441e-21
FSD1L	-1.99231	0.000698307	0.00778275
PLAUR	-1.98413	9.52958e-14	1.19976e-11
RABGAP1	-1.98116	1.22718e-13	1.52955e-11
IL32	-1.97812	1.06515e-15	1.77803e-13
AP2B1	-1.97289	4.51516e-20	1.33993e-17
FGFR2	-1.97118	3.60355e-07	1.37916e-05
BPIFB2	-1.9676	6.94054e-06	0.000179848
LYPLA2	-1.96662	2.48415e-14	3.36548e-12
BAD	-1.9635	9.19596e-29	1.56298e-25
GPRC5A	-1.95962	9.54415e-13	1.04349e-10
KDM7A	-1.95716	9.72007e-20	2.65294e-17
PDK2	-1.95514	4.52816e-21	1.55337e-18
RNF10	-1.94999	2.21604e-11	1.97291e-09
TLL1	-1.94858	1.10525e-09	7.52778e-08
BIRC5	-1.94595	3.0375e-05	0.000614269
COL17A1	-1.94529	2.37902e-07	9.4534e-06
MAPK9	-1.94437	1.89037e-08	1.03171e-06
CACNA1G	-1.94358	6.78537e-20	1.93678e-17
TG	-1.94326	3.72066e-09	2.35005e-07
EPDR1	-1.94195	1.83207e-05	0.000404636
LRRC23	-1.94149	1.58067e-14	2.20539e-12
ZNF275	-1.94113	1.17396e-07	5.08654e-06
TRAM2	-1.93677	1.9749e-07	8.02668e-06
NSMAF	-1.93414	3.86277e-10	2.76699e-08
MASP2	-1.92293	3.29218e-15	5.19414e-13
SULT2B1	-1.92282	2.31634e-05	0.000492398
KIF16B	-1.91644	2.83685e-05	0.000580727
SYT1	-1.91456	5.3499e-07	1.96313e-05
PIK3C3	-1.91173	6.16184e-06	0.00016297
MVP	-1.91099	4.59648e-13	5.19249e-11
MRE11	-1.91073	1.13683e-11	1.04968e-09
PRKAR2B	-1.91058	7.4681e-22	3.06865e-19
PROZ	-1.90971	0.00647919	0.0417634
NLRP2	-1.90695	1.69506e-11	1.5163e-09
NLRP1	-1.90575	4.12579e-05	0.000796857
CCDC88C	-1.90372	1.75085e-12	1.84416e-10
ZFHX4	-1.90354	4.16899e-05	0.000803541
RIOK2	-1.90223	6.0342e-08	2.84736e-06
HEATR5B	-1.90189	1.9107e-15	3.1063e-13
SPATA20	-1.89877	6.45606e-20	1.85696e-17
IL17RB	-1.89296	4.74674e-08	2.32013e-06
PSMC4	-1.88932	3.65201e-13	4.18883e-11
SPI1	-1.87773	3.34633e-07	1.28996e-05
GRN	-1.87673	1.59975e-10	1.22829e-08
TCOF1	-1.87385	1.30712e-06	4.30624e-05
FBXO42	-1.87336	6.91982e-10	4.79159e-08
HFE	-1.87322	1.69099e-14	2.34184e-12
CAMK1G	-1.87311	1.05094e-16	1.94538e-14
ANLN	-1.8731	1.02887e-13	1.28781e-11
GLT8D1	-1.87158	3.9177e-12	3.93792e-10
BAZ1B	-1.86969	4.5558e-15	6.97608e-13
TRIP11	-1.86702	0.000136017	0.00212712
FAM184B	-1.86326	7.72402e-09	4.57712e-07
TRPM5	-1.85191	1.34735e-06	4.40769e-05
DNAJC25	-1.85112	7.20081e-08	3.34475e-06
IFT27	-1.84513	0.000105909	0.00173463
DLX3	-1.84496	1.29375e-07	5.54134e-06
SLC25A13	-1.84345	1.94897e-23	1.11154e-20
MAN2B2	-1.84171	4.02554e-13	4.60315e-11
ALOX5	-1.8414	3.11531e-13	3.64024e-11
CAPN6	-1.84004	5.24592e-06	0.000142142
DEF6	-1.83894	3.36508e-11	2.88594e-09
OSBPL7	-1.83126	1.55052e-20	4.91332e-18
PROM1	-1.83023	4.27764e-18	9.6355e-16
ALAS1	-1.82987	2.75915e-11	2.41052e-09
GCFC2	-1.82613	1.66635e-21	6.4235e-19
TM9SF1	-1.8217	0.000139585	0.0021657
PNPLA6	-1.81656	2.01292e-10	1.52055e-08
HEBP2	-1.80145	2.19636e-08	1.17997e-06
KCNK2	-1.79987	1.20899e-05	0.000287941
ATP8B4	-1.79913	0.000334055	0.00435831
TP63	-1.79891	2.25587e-06	6.89146e-05
CROT	-1.78697	2.06714e-21	7.75801e-19
WDR18	-1.78478	1.9294e-07	7.85027e-06
TMEM176A	-1.78016	4.04376e-27	4.44718e-24
KCNG1	-1.77772	8.45907e-11	6.90615e-09
CDH7	-1.77707	9.87979e-06	0.000242087
ABCB5	-1.77245	1.8748e-23	1.09535e-20
RPS16	-1.77133	0.000437921	0.00537229
CACNG3	-1.7693	2.65249e-20	7.99854e-18
FMO3	-1.76695	3.98689e-17	7.68441e-15
FAM168A	-1.76583	3.52104e-08	1.78158e-06
GYG2	-1.75953	4.81458e-08	2.34715e-06
SLC25A39	-1.75766	4.42147e-13	5.00992e-11
AASS	-1.75537	2.94286e-16	5.14202e-14
COL9A2	-1.75517	1.13835e-08	6.52843e-07
PSG8	-1.74914	0.00548338	0.0370701
SH3TC1	-1.74761	0.00577826	0.0385066
ETV1	-1.74459	1.36927e-19	3.71012e-17
MPC1	-1.74434	8.43629e-08	3.83293e-06
GNAI3	-1.74207	1.82599e-07	7.47019e-06
PPP1R15A	-1.74076	2.01424e-05	0.000438907
RAE1	-1.73905	0.000152902	0.0023355
OPHN1	-1.73153	7.63464e-06	0.000194247
RFC1	-1.72639	4.50553e-10	3.20286e-08
ASNS	-1.72601	1.18892e-06	3.95869e-05
ANO8	-1.72492	3.07057e-06	8.9699e-05
DBF4	-1.72423	6.32364e-19	1.60853e-16
PER3	-1.7236	1.37658e-08	7.82265e-07
IBSP	-1.72344	1.29396e-10	1.0101e-08
TRAPPC6A	-1.71767	7.02532e-18	1.50109e-15
ABCC9	-1.71577	8.4857e-07	2.9515e-05
LPAR2	-1.71235	1.50794e-07	6.34963e-06
PIAS1	-1.71142	2.40053e-10	1.77392e-08
KRT33A	-1.71109	1.91455e-20	5.91644e-18
BRCA1	-1.70646	1.81203e-13	2.18566e-11
MYOC	-1.70604	3.11669e-10	2.25851e-08
BID	-1.70526	2.02735e-12	2.10574e-10
CASS4	-1.70443	2.24765e-05	0.000479156
ARSD	-1.70363	1.61959e-18	3.8329e-16
TMED1	-1.70122	6.16556e-05	0.00110891
TPSD1	-1.69794	5.55744e-05	0.00101478
ITGA3	-1.69314	4.73389e-21	1.60918e-18
MDH1	-1.68994	1.26344e-12	1.34594e-10
MCUB	-1.6871	1.28995e-22	6.26411e-20
NPC1L1	-1.68698	2.24161e-12	2.31542e-10
HIVEP2	-1.68659	2.40688e-14	3.29663e-12
TACC3	-1.68568	1.0516e-12	1.13975e-10
OSBPL5	-1.68405	1.35736e-11	1.2349e-09
CPS1	-1.67932	1.57601e-11	1.42688e-09
CASP2	-1.67623	0.000608581	0.00696329
PLXNA2	-1.67553	4.48104e-06	0.00012449
SNRPD3	-1.67036	7.58304e-05	0.00130968
GSTZ1	-1.66755	0.000121572	0.00193934
MYCBP2	-1.66195	3.05563e-21	1.07789e-18
MARK2	-1.65687	1.91443e-06	5.98815e-05
MARCO	-1.65623	8.07412e-12	7.76112e-10
TFB1M	-1.65523	1.37922e-10	1.07441e-08
MAP4K3	-1.65224	1.51532e-13	1.85773e-11
IFNGR1	-1.65199	9.97798e-11	8.02516e-09
CYP51A1	-1.64728	1.90031e-29	3.94759e-26
SOD2	-1.64213	0.001516	0.014168
DCT	-1.64047	8.32777e-06	0.00020955
ST7	-1.64003	2.4392e-23	1.36129e-20
DAPK2	-1.63986	3.78121e-10	2.71376e-08
MFNG	-1.63762	7.78483e-05	0.00133773
NECAB2	-1.63529	0.00028008	0.00378184
APBA2	-1.63475	2.51029e-10	1.84773e-08
ANKS1A	-1.63404	1.73093e-07	7.12806e-06
DLX6	-1.6336	8.17152e-20	2.29737e-17
NDUFB4	-1.63333	2.24732e-07	9.0163e-06
FUNDC1	-1.63185	8.59293e-07	2.98058e-05
RWDD2A	-1.62773	4.77978e-13	5.35106e-11
SLC25A12	-1.62428	0.00245058	0.0204069
AC118549.1	-1.62078	5.95189e-10	4.18333e-08
ALX4	-1.61739	2.46396e-08	1.30684e-06
ZNF195	-1.61666	2.96547e-21	1.05605e-18
RB1CC1	-1.60934	2.53168e-11	2.22217e-09
DNTTIP2	-1.60748	4.85964e-07	1.80274e-05
MRC2	-1.60382	3.39952e-14	4.57248e-12
CAMK2A	-1.59487	1.30147e-06	4.29139e-05
FAR2	-1.5945	1.63542e-07	6.80945e-06
ITIH4	-1.59436	4.19574e-08	2.07523e-06
REV3L	-1.59301	3.12341e-15	4.99105e-13
SLC25A43	-1.59059	5.74222e-06	0.000153806
ZNF532	-1.58973	2.87181e-06	8.45535e-05
SH3YL1	-1.5878	3.18927e-10	2.30664e-08
RALBP1	-1.58571	5.88862e-12	5.85604e-10
LAMB1	-1.57937	3.83111e-05	0.000747666
TRAF3IP3	-1.57917	4.17911e-15	6.51105e-13
BTAF1	-1.57858	5.41494e-05	0.000995944
NUP50	-1.57707	4.88847e-05	0.000917158
PUM2	-1.57616	4.08301e-08	2.02483e-06
CTSA	-1.57147	1.51949e-07	6.39111e-06
SFSWAP	-1.56974	9.14491e-08	4.10008e-06
VMP1	-1.56753	1.03966e-07	4.58974e-06
TNFRSF17	-1.56533	9.04343e-09	5.26717e-07
ADAM28	-1.56196	3.75311e-09	2.36655e-07
POLR1B	-1.56186	0.00603172	0.0397074
CACNA2D2	-1.55993	1.90624e-17	3.83215e-15
CYBA	-1.55457	2.14368e-08	1.15499e-06
RHBDF1	-1.55357	1.57505e-17	3.21051e-15
KARS	-1.55251	2.17336e-07	8.75716e-06
LARS2	-1.55064	8.76545e-14	1.11104e-11
ALG1	-1.55022	2.15043e-10	1.61788e-08
ZC3H15	-1.54896	2.30524e-07	9.21901e-06
AIFM2	-1.54846	3.03725e-09	1.94467e-07
NEXMIF	-1.54633	1.68133e-08	9.34149e-07
POLA2	-1.54603	1.0725e-12	1.1557e-10
ADGRA2	-1.54557	9.46013e-12	8.88777e-10
CD99	-1.54445	3.56691e-28	5.55724e-25
TLL2	-1.54113	5.45376e-05	0.00100161
CYTH3	-1.54067	1.47535e-16	2.65223e-14
BCKDK	-1.53981	0.000315084	0.00416377
GDE1	-1.53808	1.14181e-20	3.71258e-18
NANOG	-1.53743	0.00141768	0.0134664
CBLN4	-1.5341	3.48356e-08	1.7698e-06
TMEM147	-1.53257	0.000526837	0.00622023
VPS41	-1.53245	1.20123e-18	2.92924e-16
SPAG9	-1.5276	2.70399e-16	4.76922e-14
RPS6KB1	-1.5264	0.00087783	0.0092959
TESK2	-1.5259	1.24404e-06	4.12021e-05
MAP2K7	-1.52503	4.86458e-06	0.000133453
RPL22	-1.52484	0.0026086	0.0214093
ADAMTS6	-1.52466	1.21645e-08	6.94436e-07
RBBP7	-1.51844	0.000217917	0.00310888
GINM1	-1.5178	3.77013e-08	1.88466e-06
PPP1R3F	-1.51448	1.61392e-08	9.01959e-07
CSTF1	-1.51321	0.000152461	0.00233067
TTC22	-1.513	3.06811e-19	8.13637e-17
TRAF5	-1.51235	1.21584e-05	0.000289202
TTC39A	-1.51125	1.70203e-05	0.000380408
GUCY1B1	-1.5084	8.89527e-08	3.99294e-06
SPA17	-1.50644	1.29973e-07	5.56058e-06
VPS13D	-1.50466	1.09833e-08	6.33775e-07
PINK1-AS	-1.503	0.00293675	0.0234338
SMARCD1	-1.50215	3.12524e-07	1.21475e-05
TIGAR	-1.50095	6.21996e-06	0.000164249
LYRM2	5.01429	1.27723e-05	0.000300933
FMO1	4.47661	2.45379e-14	3.34862e-12
ABHD5	4.46286	4.47124e-14	5.86627e-12
MCUR1	4.25791	1.78241e-08	9.83008e-07
CCT8L1P	3.769	9.67896e-12	9.07057e-10
ATP11B	3.38617	5.47508e-08	2.62131e-06
TIMP2	3.374	4.38789e-10	3.12518e-08
ZDHHC6	3.33864	2.28081e-11	2.01617e-09
ARVCF	3.26904	7.03322e-05	0.0012341
HECW1	3.19966	1.90381e-27	2.5424e-24
MTMR7	3.14893	1.16611e-25	9.90978e-23
DYNC1I2	3.13528	5.50657e-06	0.000148773
DGAT2	3.05336	9.78403e-08	4.35529e-06
ANKRD27	3.02182	0.000437797	0.00537229
AKAP8L	3.01413	4.87012e-14	6.34507e-12
PHKA1	2.98907	4.69783e-07	1.75486e-05
ROGDI	2.92782	5.5001e-07	2.01233e-05
SLC9A7	2.92017	2.82339e-07	1.10895e-05
MCOLN3	2.90639	3.98237e-08	1.98017e-06
HMGB3	2.90484	1.45292e-10	1.1265e-08
FKBP4	2.89299	6.19167e-25	4.45229e-22
TBC1D20	2.89092	0.00628894	0.0409038
NFIX	2.81992	5.63769e-16	9.53866e-14
TRAF4	2.81577	4.58316e-06	0.000126943
FUBP3	2.79843	0.000737492	0.00812502
UNG	2.76336	4.36897e-06	0.000121914
RAD51	2.76206	2.08876e-08	1.13029e-06
SFTPA1	2.6704	0.00479585	0.0337252
GOPC	2.6629	7.88833e-09	4.65972e-07
CELSR3	2.65843	2.80288e-16	4.92043e-14
GAL	2.62198	8.49331e-07	2.9515e-05
RHOBTB2	2.61165	1.74017e-15	2.85389e-13
CERK	2.61018	0.000110058	0.0017846
CHI3L2	2.52576	1.68863e-07	7.00012e-06
ZNF85	2.49377	0.000546647	0.00641161
NLE1	2.48316	2.39795e-06	7.29571e-05
DERA	2.46637	3.2426e-11	2.80016e-09
POLR2B	2.46276	5.80594e-09	3.51288e-07
PAGE4	2.41763	0.000207643	0.00298813
THAP3	2.40881	2.83484e-09	1.82759e-07
ALDH2	2.40628	0.00131502	0.0126894
OFD1	2.40335	5.09429e-09	3.12272e-07
MEGF9	2.39349	0.000704716	0.00784014
SLC17A9	2.36612	0.000158989	0.00241173
GDAP1	2.33438	0.000362384	0.00464847
TM9SF3	2.33262	5.07934e-06	0.000138633
RIF1	2.33151	8.52134e-06	0.000213833
ATG2B	2.32684	3.894e-07	1.47822e-05
LRP1	2.32663	0.00498315	0.0346319
DNAJA3	2.32346	0.000301959	0.00401002
HSD17B7P2	2.3174	6.28551e-05	0.00112777
PGK1	2.30839	0.000227171	0.00322245
NRDC	2.29346	6.60633e-06	0.000172503
MYO3B	2.25546	1.5505e-06	4.96371e-05
ACADVL	2.22856	1.97017e-06	6.11866e-05
GNMT	2.22275	0.00562653	0.0377512
LILRA1	2.2073	0.00042296	0.00523513
DCN	2.206	1.32146e-13	1.6416e-11
NUTF2	2.18488	0.000261644	0.00359419
RRP12	2.17511	2.36141e-08	1.2596e-06
NID2	2.17391	2.18237e-05	0.000468177
TGFBI	2.16976	0.00411545	0.0302387
EDC4	2.15729	1.12246e-09	7.63111e-08
MKS1	2.1426	4.31362e-14	5.6794e-12
TFE3	2.14161	6.09042e-07	2.19396e-05
PHPT1	2.13265	2.97374e-08	1.54222e-06
C3orf52	2.12948	0.00203679	0.0177198
POLA1	2.11711	0.000200508	0.00290402
ATP6V0B	2.11119	0.00296329	0.0235401
UBA6	2.10749	2.35967e-10	1.75413e-08
CHD8	2.1062	0.00013744	0.00214132
MFAP3	2.10196	7.04749e-10	4.87098e-08
VTI1B	2.09516	0.00012036	0.00192165
GPATCH1	2.08121	4.61495e-06	0.000127635
NTHL1	2.07674	1.79117e-07	7.35043e-06
SLC10A1	2.05131	0.000128612	0.00203085
GID8	2.04455	0.000158979	0.00241173
GALC	2.03418	3.54565e-08	1.79161e-06
PREX2	2.02669	5.32276e-09	3.2468e-07
UFSP2	2.01774	0.00108778	0.0109841
TSPO	1.98824	9.60715e-05	0.00159304
CD68	1.98512	0.00782436	0.0477819
TARBP1	1.98458	6.77548e-08	3.16291e-06
STYK1	1.98421	7.88225e-08	3.63419e-06
ICAM1	1.97901	3.32378e-05	0.000663549
STON1-GTF2A1L	1.97305	6.95341e-07	2.4715e-05
JAG1	1.96719	0.00017556	0.00260912
ZC3H14	1.96337	0.000131441	0.00206854
ILVBL	1.95595	0.000432955	0.00532886
CYP3A43	1.95399	1.18436e-11	1.0881e-09
SLC16A10	1.91939	0.00162851	0.0149978
NISCH	1.91831	1.2042e-14	1.73183e-12
RIMS1	1.91681	7.99696e-06	0.000202179
COL16A1	1.90452	1.4904e-05	0.000341462
TDRD1	1.90293	5.47047e-05	0.0010032
SMAP1	1.89941	0.00159416	0.0147365
STS	1.89739	0.000199621	0.00289535
VWF	1.89544	0.00122185	0.0119851
ASTE1	1.88603	2.87392e-10	2.09886e-08
BAZ2A	1.87678	4.32558e-06	0.000120974
WBP4	1.87613	0.00408551	0.030066
CHFR	1.87465	1.9298e-06	6.01861e-05
GLA	1.87423	0.000237502	0.00332536
PPP1R12A	1.86593	5.68553e-08	2.71135e-06
ZC3H3	1.858	1.12471e-12	1.20848e-10
SMYD1	1.85181	0.0023788	0.0199617
DHX40	1.85134	0.00086938	0.00922471
KIF26A	1.85035	3.84004e-07	1.46164e-05
MIB1	1.84921	0.000196074	0.00285387
UIMC1	1.83811	2.10887e-05	0.000455838
TRAP1	1.82748	0.00664222	0.0425357
CLDN11	1.82529	4.33439e-13	4.92618e-11
FBXW4	1.82494	0.000805133	0.00870623
FOXN3	1.82381	2.50166e-08	1.32121e-06
TRIT1	1.81785	4.08637e-09	2.55088e-07
ZNF37A	1.81643	3.67718e-06	0.00010512
LMAN2L	1.80919	0.00214842	0.0184675
POU2F2	1.8076	1.06417e-10	8.44826e-09
AK1	1.7943	0.000725117	0.00802414
BCL7B	1.79022	0.000686851	0.00768024
PHF7	1.78804	1.1501e-14	1.66684e-12
CD22	1.78175	2.1386e-13	2.56303e-11
STX7	1.77094	8.12752e-06	0.000205202
MAPK6	1.76508	9.14104e-07	3.13867e-05
NT5C2	1.76468	4.66037e-06	0.000128701
MYO9A	1.76159	4.28224e-07	1.61413e-05
PMS2P4	1.76109	5.13648e-07	1.89225e-05
CRYBB3	1.76021	7.72912e-05	0.0013306
TREM2	1.7601	5.57681e-05	0.00101721
SPOP	1.74326	0.0042193	0.0307181
ACTN1	1.74308	1.67185e-06	5.31129e-05
SLC25A3	1.74302	3.69532e-06	0.000105558
NCDN	1.72221	9.25233e-12	8.71444e-10
RPL31	1.72169	1.37434e-06	4.48423e-05
EDEM2	1.71396	2.3529e-05	0.000497621
ZBTB17	1.70758	0.00279693	0.0226027
C1orf54	1.70722	0.0031998	0.0249396
MAPK1	1.70562	7.59494e-05	0.00131113
MYOM2	1.70205	5.14183e-10	3.63447e-08
ASCC2	1.69828	0.000100311	0.00165453
NAT14	1.69661	3.67283e-05	0.000720917
SGCG	1.69169	0.000247378	0.0034361
SF3B2	1.68158	2.2056e-05	0.000472346
MAP3K20	1.66544	3.97513e-05	0.000771345
CSTA	1.65629	0.00436051	0.0315008
SNX13	1.6534	1.38454e-06	4.50963e-05
HIRA	1.64445	7.95537e-05	0.00136203
ARHGAP31	1.64435	1.70031e-10	1.30017e-08
ATF6	1.62247	0.00317061	0.0247609
PTGS2	1.60958	2.57273e-06	7.75177e-05
SMR3A	1.60616	0.00103191	0.0105617
SLC17A1	1.60116	0.0055447	0.0373557
PAIP2	1.60033	0.00412167	0.0302666
TESC	1.59868	2.62593e-05	0.000544284
SNRPB2	1.59804	0.00628199	0.04088
FBXW11	1.59785	2.01466e-06	6.24644e-05
UBFD1	1.59594	0.0002973	0.00396033
AIF1L	1.59243	0.006774	0.0431431
CARD10	1.59182	7.81206e-05	0.00134179
AVPI1	1.59011	0.00385382	0.0288435
TNPO1	1.58847	1.32073e-05	0.000310193
ZFYVE21	1.57436	0.000130812	0.00206037
MAVS	1.57396	2.53844e-05	0.000527905
C4BPB	1.57353	0.0051669	0.0355816
LIMS2	1.57118	1.70937e-06	5.40295e-05
MYL6	1.57018	4.699e-05	0.000886057
ARL2BP	1.56698	0.000265519	0.00363674
SNX10	1.55851	1.83543e-05	0.000405138
CCR6	1.55785	0.00163432	0.0150159
TRIM25	1.55548	0.00421594	0.0307115
PHF5A	1.54985	0.00010871	0.00176734
CORO2A	1.54405	0.000706553	0.00785358
ISYNA1	1.53375	0.000520114	0.00616031
MOXD1	1.5327	8.04251e-06	0.000203193
MKNK2	1.53168	7.02975e-05	0.00123407
MLN	1.52125	5.7782e-05	0.0010473
CLPTM1	1.52053	0.000395974	0.00497021
PHF20	1.51982	4.4751e-11	3.76347e-09
R3HDM1	1.51901	1.1263e-08	6.47822e-07
TRIM14	1.51033	0.000705152	0.00784267
HOMER3	1.50935	2.04113e-08	1.10612e-06
ALDH3A2	1.50929	1.74625e-06	5.50554e-05
ZMYND12	1.50259	3.19113e-07	1.23779e-05
