# Supplementary material for: Significance of Tumor Mutation Burden in Immune Infiltration and Prognosis in Cutaneous Melanoma
Source: Front Oncol. 2020 Sep 18;10:573141. doi: 10.3389/fonc.2020.573141 (PMC7531222; doi:10.3389/fonc.2020.573141)
Supplement: Supplementary file 2 [file Table_2.XLSX]

## Sheet: Subnetwork 1
ONTOLOGY	ID	Description	GeneRatio	BgRatio	pvalue	p.adjust	qvalue	geneID	Count
BP	GO:0043312	neutrophil degranulation	8/22	485/18670	4.54526294809901e-08	1.65343925754348e-05	1.11461117938223e-05	HEBP2/GLA/CTSA/FUCA2/HEXB/MPO/MAPK1/GRN	8
BP	GO:0002283	neutrophil activation involved in immune response	8/22	488/18670	4.76709266591142e-08	1.65343925754348e-05	1.11461117938223e-05	HEBP2/GLA/CTSA/FUCA2/HEXB/MPO/MAPK1/GRN	8
BP	GO:0042119	neutrophil activation	8/22	498/18670	5.57547349616249e-08	1.65343925754348e-05	1.11461117938223e-05	HEBP2/GLA/CTSA/FUCA2/HEXB/MPO/MAPK1/GRN	8
BP	GO:0002446	neutrophil mediated immunity	8/22	499/18670	5.66246321076534e-08	1.65343925754348e-05	1.11461117938223e-05	HEBP2/GLA/CTSA/FUCA2/HEXB/MPO/MAPK1/GRN	8
BP	GO:0007059	chromosome segregation	5/22	321/18670	3.01556021986207e-05	0.0070443486735978	0.00474871377780385	BIRC5/CDC42/CENPQ/MAD1L1/SPDL1	5
BP	GO:0051310	metaphase plate congression	3/22	57/18670	3.98728761110877e-05	0.0077619198829584	0.00523244058440238	CENPQ/MAD1L1/SPDL1	3
BP	GO:0006687	glycosphingolipid metabolic process	3/22	66/18670	6.19306750114498e-05	0.0102044112150702	0.00687896502241578	GLA/CTSA/HEXB	3
BP	GO:0031346	positive regulation of cell projection organization	5/22	383/18670	6.98932275004811e-05	0.0102044112150702	0.00687896502241578	CDC42/SYT1/DVL2/GRN/PPP2R5B	5
BP	GO:0051303	establishment of chromosome localization	3/22	75/18670	9.07614009192101e-05	0.0108920321364613	0.00734250183676374	CENPQ/MAD1L1/SPDL1	3
BP	GO:0050000	chromosome localization	3/22	76/18670	9.44192336958193e-05	0.0108920321364613	0.00734250183676374	CENPQ/MAD1L1/SPDL1	3
BP	GO:0002679	respiratory burst involved in defense response	2/22	13/18670	0.000102579069778317	0.0108920321364613	0.00734250183676374	MPO/GRN	2
BP	GO:0046479	glycosphingolipid catabolic process	2/22	14/18670	0.000119590151320951	0.0116401080619059	0.00784679238491855	GLA/HEXB	2
BP	GO:0030641	regulation of cellular pH	3/22	90/18670	0.000156109411950347	0.0123760981460334	0.0083429356644133	CFTR/MAPK1/GRN	3
BP	GO:0019377	glycolipid catabolic process	2/22	16/18670	0.000157476246231511	0.0123760981460334	0.0083429356644133	GLA/HEXB	2
BP	GO:0034501	protein localization to kinetochore	2/22	17/18670	0.000178345695471069	0.0123760981460334	0.0083429356644133	CENPQ/SPDL1	2
BP	GO:0048268	clathrin coat assembly	2/22	18/18670	0.000200495710249428	0.0123760981460334	0.0083429356644133	PIK3C2A/AP2B1	2
BP	GO:0006885	regulation of pH	3/22	98/18670	0.000200877729579238	0.0123760981460334	0.0083429356644133	CFTR/MAPK1/GRN	3
BP	GO:0098813	nuclear chromosome segregation	4/22	262/18670	0.00022718930261816	0.0123760981460334	0.0083429356644133	CDC42/CENPQ/MAD1L1/SPDL1	4
BP	GO:0051983	regulation of chromosome segregation	3/22	103/18670	0.00023268299857678	0.0123760981460334	0.0083429356644133	CDC42/MAD1L1/SPDL1	3
BP	GO:0016137	glycoside metabolic process	2/22	20/18670	0.000248626354989794	0.0123760981460334	0.0083429356644133	GLA/FUCA2	2
BP	GO:0046514	ceramide catabolic process	2/22	20/18670	0.000248626354989794	0.0123760981460334	0.0083429356644133	GLA/HEXB	2
BP	GO:0030004	cellular monovalent inorganic cation homeostasis	3/22	108/18670	0.000267585449306631	0.0123760981460334	0.0083429356644133	CFTR/MAPK1/GRN	3
BP	GO:0060071	Wnt signaling pathway, planar cell polarity pathway	3/22	108/18670	0.000267585449306631	0.0123760981460334	0.0083429356644133	CDC42/AP2B1/DVL2	3
BP	GO:0071459	protein localization to chromosome, centromeric region	2/22	21/18670	0.000274601454849326	0.0123760981460334	0.0083429356644133	CENPQ/SPDL1	2
BP	GO:0006664	glycolipid metabolic process	3/22	110/18670	0.000282442041552614	0.0123760981460334	0.0083429356644133	GLA/CTSA/HEXB	3
BP	GO:0090175	regulation of establishment of planar polarity	3/22	110/18670	0.000282442041552614	0.0123760981460334	0.0083429356644133	CDC42/AP2B1/DVL2	3
BP	GO:1903509	liposaccharide metabolic process	3/22	111/18670	0.000290066265908011	0.0123760981460334	0.0083429356644133	GLA/CTSA/HEXB	3
BP	GO:0010976	positive regulation of neuron projection development	4/22	281/18670	0.000296687284322719	0.0123760981460334	0.0083429356644133	SYT1/DVL2/GRN/PPP2R5B	4
BP	GO:0001736	establishment of planar polarity	3/22	124/18670	0.000401545305632878	0.01563349723264	0.0105388031092418	CDC42/AP2B1/DVL2	3
BP	GO:0007164	establishment of tissue polarity	3/22	124/18670	0.000401545305632878	0.01563349723264	0.0105388031092418	CDC42/AP2B1/DVL2	3
BP	GO:0050690	regulation of defense response to virus by virus	2/22	30/18670	0.000565175443747989	0.0207050600083804	0.0139576287727727	CD4/AP2B1	2
BP	GO:0001738	morphogenesis of a polarized epithelium	3/22	141/18670	0.000584491653040458	0.0207050600083804	0.0139576287727727	CDC42/AP2B1/DVL2	3
BP	GO:0038127	ERBB signaling pathway	3/22	142/18670	0.000596651339275061	0.0207050600083804	0.0139576287727727	CDC42/PIK3C2A/MAPK1	3
BP	GO:0030149	sphingolipid catabolic process	2/22	31/18670	0.00060372215201322	0.0207050600083804	0.0139576287727727	GLA/HEXB	2
BP	GO:0008608	attachment of spindle microtubules to kinetochore	2/22	32/18670	0.000643511010494361	0.0207050600083804	0.0139576287727727	CDC42/MAD1L1	2
BP	GO:0014065	phosphatidylinositol 3-kinase signaling	3/22	148/18670	0.000673022646439844	0.0207050600083804	0.0139576287727727	PIK3C2A/MAPK1/PPP2R5B	3
BP	GO:0035567	non-canonical Wnt signaling pathway	3/22	150/18670	0.000699801051631176	0.0207050600083804	0.0139576287727727	CDC42/AP2B1/DVL2	3
BP	GO:0007094	mitotic spindle assembly checkpoint	2/22	34/18670	0.000726804332485957	0.0207050600083804	0.0139576287727727	MAD1L1/SPDL1	2
BP	GO:0031577	spindle checkpoint	2/22	34/18670	0.000726804332485957	0.0207050600083804	0.0139576287727727	MAD1L1/SPDL1	2
BP	GO:0071173	spindle assembly checkpoint	2/22	34/18670	0.000726804332485957	0.0207050600083804	0.0139576287727727	MAD1L1/SPDL1	2
BP	GO:0071174	mitotic spindle checkpoint	2/22	34/18670	0.000726804332485957	0.0207050600083804	0.0139576287727727	MAD1L1/SPDL1	2
BP	GO:0055067	monovalent inorganic cation homeostasis	3/22	154/18670	0.000755381389558293	0.020923589582736	0.0141049432298905	CFTR/MAPK1/GRN	3
BP	GO:0046466	membrane lipid catabolic process	2/22	35/18670	0.000770303383610998	0.020923589582736	0.0141049432298905	GLA/HEXB	2
BP	GO:0045841	negative regulation of mitotic metaphase/anaphase transition	2/22	36/18670	0.000815033760170355	0.0209508239816918	0.0141233023957331	MAD1L1/SPDL1	2
BP	GO:0006665	sphingolipid metabolic process	3/22	159/18670	0.000828721249767516	0.0209508239816918	0.0141233023957331	GLA/CTSA/HEXB	3
BP	GO:0045666	positive regulation of neuron differentiation	4/22	371/18670	0.000845207593983814	0.0209508239816918	0.0141233023957331	SYT1/DVL2/GRN/PPP2R5B	4
BP	GO:0045730	respiratory burst	2/22	37/18670	0.000860992766370897	0.0209508239816918	0.0141233023957331	MPO/GRN	2
BP	GO:1902100	negative regulation of metaphase/anaphase transition of cell cycle	2/22	37/18670	0.000860992766370897	0.0209508239816918	0.0141233023957331	MAD1L1/SPDL1	2
BP	GO:2000816	negative regulation of mitotic sister chromatid separation	2/22	39/18670	0.000956585905268447	0.0228018844357867	0.0153711333435188	MAD1L1/SPDL1	2
BP	GO:0140056	organelle localization by membrane tethering	3/22	169/18670	0.000988679371804395	0.0230442888467213	0.0155345422290443	CFTR/SYT1/DYNC1I2	3
BP	GO:1905819	negative regulation of chromosome separation	2/22	40/18670	0.00100621466710855	0.0230442888467213	0.0155345422290443	MAD1L1/SPDL1	2
BP	GO:0033048	negative regulation of mitotic sister chromatid segregation	2/22	42/18670	0.00110912317944284	0.0239736399773123	0.0161610334382026	MAD1L1/SPDL1	2
BP	GO:0022406	membrane docking	3/22	178/18670	0.00114833557789067	0.0239736399773123	0.0161610334382026	CFTR/SYT1/DYNC1I2	3
BP	GO:1901658	glycosyl compound catabolic process	2/22	43/18670	0.00116239758386863	0.0239736399773123	0.0161610334382026	GLA/FUCA2	2
BP	GO:1905330	regulation of morphogenesis of an epithelium	3/22	180/18670	0.00118589492490357	0.0239736399773123	0.0161610334382026	CDC42/AP2B1/DVL2	3
BP	GO:0048015	phosphatidylinositol-mediated signaling	3/22	181/18670	0.00120496291965147	0.0239736399773123	0.0161610334382026	PIK3C2A/MAPK1/PPP2R5B	3
BP	GO:0007080	mitotic metaphase plate congression	2/22	44/18670	0.00121688186328827	0.0239736399773123	0.0161610334382026	MAD1L1/SPDL1	2
BP	GO:0030225	macrophage differentiation	2/22	44/18670	0.00121688186328827	0.0239736399773123	0.0161610334382026	CDC42/CD4	2
BP	GO:0033046	negative regulation of sister chromatid segregation	2/22	44/18670	0.00121688186328827	0.0239736399773123	0.0161610334382026	MAD1L1/SPDL1	2
BP	GO:0048017	inositol lipid-mediated signaling	3/22	184/18670	0.00126332936981695	0.0239736399773123	0.0161610334382026	PIK3C2A/MAPK1/PPP2R5B	3
BP	GO:0048538	thymus development	2/22	45/18670	0.00127257335496007	0.0239736399773123	0.0161610334382026	MAD1L1/MAPK1	2
BP	GO:0051985	negative regulation of chromosome segregation	2/22	45/18670	0.00127257335496007	0.0239736399773123	0.0161610334382026	MAD1L1/SPDL1	2
BP	GO:1901136	carbohydrate derivative catabolic process	3/22	192/18670	0.00142763078428019	0.0264052778121349	0.017800241351367	GLA/FUCA2/HEXB	3
BP	GO:0009311	oligosaccharide metabolic process	2/22	48/18670	0.00144686453765122	0.0264052778121349	0.017800241351367	GLA/HEXB	2
BP	GO:0030071	regulation of mitotic metaphase/anaphase transition	2/22	51/18670	0.00163192516561911	0.029324439899125	0.0197680975527627	MAD1L1/SPDL1	2
BP	GO:0045839	negative regulation of mitotic nuclear division	2/22	52/18670	0.00169599293064411	0.0300139354998836	0.0202328981199648	MAD1L1/SPDL1	2
BP	GO:1902099	regulation of metaphase/anaphase transition of cell cycle	2/22	53/18670	0.00176124675340957	0.0304149850284492	0.0205032523443403	MAD1L1/SPDL1	2
BP	GO:0006643	membrane lipid metabolic process	3/22	207/18670	0.00177073542973848	0.0304149850284492	0.0205032523443403	GLA/CTSA/HEXB	3
BP	GO:0007091	metaphase/anaphase transition of mitotic cell cycle	2/22	54/18670	0.00182768400794985	0.0309381872650061	0.0208559517611973	MAD1L1/SPDL1	2
BP	GO:0044784	metaphase/anaphase transition of cell cycle	2/22	56/18670	0.00196409832878609	0.0327723835431737	0.0220924142846917	MAD1L1/SPDL1	2
BP	GO:0010965	regulation of mitotic sister chromatid separation	2/22	57/18670	0.00203407016342882	0.0334618866321812	0.0225572198998482	MAD1L1/SPDL1	2
BP	GO:0050769	positive regulation of neurogenesis	4/22	474/18670	0.00208661003648141	0.0338494517029206	0.0228184840246797	SYT1/DVL2/GRN/PPP2R5B	4
BP	GO:0051306	mitotic sister chromatid separation	2/22	60/18670	0.00225101305926115	0.0350620286970154	0.0236359025462937	MAD1L1/SPDL1	2
BP	GO:0051784	negative regulation of nuclear division	2/22	60/18670	0.00225101305926115	0.0350620286970154	0.0236359025462937	MAD1L1/SPDL1	2
BP	GO:0022604	regulation of cell morphogenesis	4/22	484/18670	0.00225141451393506	0.0350620286970154	0.0236359025462937	CDC42/HEXB/SYT1/DVL2	4
BP	GO:0007040	lysosome organization	2/22	61/18670	0.00232566114954965	0.0352775613334285	0.0237811967171994	HEXB/GRN	2
BP	GO:0080171	lytic vacuole organization	2/22	61/18670	0.00232566114954965	0.0352775613334285	0.0237811967171994	HEXB/GRN	2
BP	GO:1905818	regulation of chromosome separation	2/22	62/18670	0.00240147180960012	0.0359605009437557	0.0242415777811186	MAD1L1/SPDL1	2
BP	GO:0010975	regulation of neuron projection development	4/22	499/18670	0.00251527942755182	0.0371879287516522	0.025069007485793	SYT1/DVL2/GRN/PPP2R5B	4
BP	GO:0048278	vesicle docking	2/22	64/18670	0.00255657048453507	0.037325929074212	0.0251620358214768	CFTR/SYT1	2
BP	GO:0033047	regulation of mitotic sister chromatid segregation	2/22	68/18670	0.00288060499699716	0.041537612796206	0.028001202569901	MAD1L1/SPDL1	2
BP	GO:2000027	regulation of animal organ morphogenesis	3/22	253/18670	0.00312993277287877	0.0445824570575903	0.0300537832363713	CDC42/AP2B1/DVL2	3
BP	GO:0050730	regulation of peptidyl-tyrosine phosphorylation	3/22	256/18670	0.00323565074795975	0.0455330129351444	0.0306945689216727	CD4/DVL2/PPP2R5B	3
BP	GO:0140014	mitotic nuclear division	3/22	264/18670	0.0035282746742468	0.0490598192800031	0.0330720483250201	BIRC5/MAD1L1/SPDL1	3
CC	GO:0035578	azurophil granule lumen	8/22	91/19717	4.55824636569046e-14	6.15363259368212e-12	3.55063401116941e-12	HEBP2/GLA/CTSA/FUCA2/HEXB/MPO/MAPK1/GRN	8
CC	GO:0005766	primary lysosome	8/22	155/19717	3.54158244018609e-12	1.59371209808374e-10	9.19568773943054e-11	HEBP2/GLA/CTSA/FUCA2/HEXB/MPO/MAPK1/GRN	8
CC	GO:0042582	azurophil granule	8/22	155/19717	3.54158244018609e-12	1.59371209808374e-10	9.19568773943054e-11	HEBP2/GLA/CTSA/FUCA2/HEXB/MPO/MAPK1/GRN	8
CC	GO:0005775	vacuolar lumen	8/22	172/19717	8.20504827365512e-12	2.7692037923586e-10	1.59782519013284e-10	HEBP2/GLA/CTSA/FUCA2/HEXB/MPO/MAPK1/GRN	8
CC	GO:0030136	clathrin-coated vesicle	7/22	188/19717	9.68082407306577e-10	2.61382249972776e-08	1.50817048717235e-08	M6PR/CFTR/PIK3C2A/CD4/AP2B1/SYT1/DVL2	7
CC	GO:0034774	secretory granule lumen	8/22	321/19717	1.18637516653673e-09	2.66934412470764e-08	1.54020635655646e-08	HEBP2/GLA/CTSA/FUCA2/HEXB/MPO/MAPK1/GRN	8
CC	GO:0060205	cytoplasmic vesicle lumen	8/22	338/19717	1.7812713931382e-09	3.07657732176483e-08	1.77517911743156e-08	HEBP2/GLA/CTSA/FUCA2/HEXB/MPO/MAPK1/GRN	8
CC	GO:0031983	vesicle lumen	8/22	339/19717	1.82315693141619e-09	3.07657732176483e-08	1.77517911743156e-08	HEBP2/GLA/CTSA/FUCA2/HEXB/MPO/MAPK1/GRN	8
CC	GO:0030135	coated vesicle	7/22	289/19717	1.90951761054914e-08	2.86427641582371e-07	1.65268190854545e-07	M6PR/CFTR/PIK3C2A/CD4/AP2B1/SYT1/DVL2	7
CC	GO:0030665	clathrin-coated vesicle membrane	5/22	115/19717	1.50441227535814e-07	2.0309565717335e-06	1.17185798291055e-06	M6PR/CFTR/CD4/AP2B1/SYT1	5
CC	GO:0030662	coated vesicle membrane	5/22	182/19717	1.47045896654511e-06	1.80465418621445e-05	1.04128194760132e-05	M6PR/CFTR/CD4/AP2B1/SYT1	5
CC	GO:0000776	kinetochore	4/22	135/19717	1.39714687174722e-05	0.000157179023071562	9.06919899204334e-05	BIRC5/CENPQ/MAD1L1/SPDL1	4
CC	GO:0005819	spindle	5/22	347/19717	3.37611612772236e-05	0.000338783072939728	0.000195477172690369	BIRC5/CDC42/MAD1L1/MAPK1/SPDL1	5
CC	GO:0005765	lysosomal membrane	5/22	354/19717	3.71392851143541e-05	0.000338783072939728	0.000195477172690369	M6PR/CFTR/AP2B1/CTSA/GRN	5
CC	GO:0098852	lytic vacuole membrane	5/22	355/19717	3.76425636599698e-05	0.000338783072939728	0.000195477172690369	M6PR/CFTR/AP2B1/CTSA/GRN	5
CC	GO:0000775	chromosome, centromeric region	4/22	193/19717	5.67000838805467e-05	0.000478406957742113	0.00027603988205003	BIRC5/CENPQ/MAD1L1/SPDL1	4
CC	GO:0005774	vacuolar membrane	5/22	412/19717	7.6345435974608e-05	0.000606272579798358	0.000349818096725758	M6PR/CFTR/AP2B1/CTSA/GRN	5
CC	GO:0043202	lysosomal lumen	3/22	95/19717	0.000156141331441179	0.00117105998580884	0.000675699329043698	GLA/CTSA/HEXB	3
CC	GO:0000777	condensed chromosome kinetochore	3/22	105/19717	0.000209944975542046	0.00149171429990401	0.00086071624321947	BIRC5/MAD1L1/SPDL1	3
CC	GO:0072686	mitotic spindle	3/22	109/19717	0.000234436157142311	0.0015824440607106	0.000913067138343736	CDC42/MAD1L1/MAPK1	3
CC	GO:0000779	condensed chromosome, centromeric region	3/22	118/19717	0.000296137022546025	0.00190373800208159	0.00109845311621082	BIRC5/MAD1L1/SPDL1	3
CC	GO:0098687	chromosomal region	4/22	349/19717	0.0005484017288429	0.00336519242699052	0.00194170947054424	BIRC5/CENPQ/MAD1L1/SPDL1	4
CC	GO:0000793	condensed chromosome	3/22	223/19717	0.00187539155948824	0.0110077330665614	0.00635144052183662	BIRC5/MAD1L1/SPDL1	3
CC	GO:0045334	clathrin-coated endocytic vesicle	2/22	63/19717	0.00222734344452931	0.0125288068754774	0.00722909714452496	AP2B1/DVL2	2
CC	GO:0005770	late endosome	3/22	256/19717	0.00277533460201862	0.0149868068509005	0.00864735833892117	M6PR/MAPK1/GRN	3
CC	GO:0030139	endocytic vesicle	3/22	303/19717	0.00445653291549852	0.0231396901381654	0.013351556103113	AP2B1/MPO/DVL2	3
CC	GO:0005769	early endosome	3/22	350/19717	0.0066487759522325	0.0332438797611625	0.0191816538193062	CFTR/CD4/MAPK1	3
MF	GO:0004553	hydrolase activity, hydrolyzing O-glycosyl compounds	3/21	94/17697	0.000180081299328152	0.0169407704552226	0.0121694012516179	GLA/FUCA2/HEXB	3
MF	GO:0051087	chaperone binding	3/21	102/17697	0.000229266872081308	0.0169407704552226	0.0121694012516179	BIRC5/CFTR/GRN	3
MF	GO:0016798	hydrolase activity, acting on glycosyl bonds	3/21	117/17697	0.000343393995713971	0.0169407704552226	0.0121694012516179	GLA/FUCA2/HEXB	3

## Sheet: Subnetwork 2
ONTOLOGY	ID	Description	GeneRatio	BgRatio	pvalue	p.adjust	qvalue	geneID	Count
BP	GO:0033209	tumor necrosis factor-mediated signaling pathway	5/8	167/18670	2.9551725555522e-09	2.74360635517528e-07	8.86417894845582e-08	PSMA4/PSMB1/PSMC4/PSME4/TNFRSF12A	5
BP	GO:0043161	proteasome-mediated ubiquitin-dependent protein catabolic process	6/8	419/18670	3.32414100061706e-09	2.74360635517528e-07	8.86417894845582e-08	PSMA4/PSMB1/PSMC4/PSME4/HECW1/SPOP	6
BP	GO:0090090	negative regulation of canonical Wnt signaling pathway	5/8	178/18670	4.07466290372566e-09	2.74360635517528e-07	8.86417894845582e-08	PSMA4/PSMB1/PSMC4/PSME4/HECW1	5
BP	GO:0010498	proteasomal protein catabolic process	6/8	477/18670	7.2285495818167e-09	3.08633614361734e-07	9.97148728005602e-08	PSMA4/PSMB1/PSMC4/PSME4/HECW1/SPOP	6
BP	GO:0006521	regulation of cellular amino acid metabolic process	4/8	62/18670	7.63944590004292e-09	3.08633614361734e-07	9.97148728005602e-08	PSMA4/PSMB1/PSMC4/PSME4	4
BP	GO:0030178	negative regulation of Wnt signaling pathway	5/8	210/18670	9.35380903213608e-09	3.14911570748581e-07	1.01743185963585e-07	PSMA4/PSMB1/PSMC4/PSME4/HECW1	5
BP	GO:1902036	regulation of hematopoietic stem cell differentiation	4/8	72/18670	1.40646427517031e-08	3.82283544126661e-07	1.23510055945039e-07	PSMA4/PSMB1/PSMC4/PSME4	4
BP	GO:0002479	antigen processing and presentation of exogenous peptide antigen via MHC class I, TAP-dependent	4/8	75/18670	1.66079149206137e-08	3.82283544126661e-07	1.23510055945039e-07	PSMA4/PSMB1/PSMC4/PSME4	4
BP	GO:0061418	regulation of transcription from RNA polymerase II promoter in response to hypoxia	4/8	77/18670	1.84847998748735e-08	3.82283544126661e-07	1.23510055945039e-07	PSMA4/PSMB1/PSMC4/PSME4	4
BP	GO:0042590	antigen processing and presentation of exogenous peptide antigen via MHC class I	4/8	79/18670	2.05160681720086e-08	3.82283544126661e-07	1.23510055945039e-07	PSMA4/PSMB1/PSMC4/PSME4	4
BP	GO:0031145	anaphase-promoting complex-dependent catabolic process	4/8	81/18670	2.27099135124749e-08	3.82283544126661e-07	1.23510055945039e-07	PSMA4/PSMB1/PSMC4/PSME4	4
BP	GO:0033238	regulation of cellular amine metabolic process	4/8	81/18670	2.27099135124749e-08	3.82283544126661e-07	1.23510055945039e-07	PSMA4/PSMB1/PSMC4/PSME4	4
BP	GO:0060218	hematopoietic stem cell differentiation	4/8	83/18670	2.50747365171177e-08	3.89622828958291e-07	1.25881268345045e-07	PSMA4/PSMB1/PSMC4/PSME4	4
BP	GO:1901532	regulation of hematopoietic progenitor cell differentiation	4/8	85/18670	2.76191443594963e-08	3.98504797187018e-07	1.28750898517953e-07	PSMA4/PSMB1/PSMC4/PSME4	4
BP	GO:0010972	negative regulation of G2/M transition of mitotic cell cycle	4/8	93/18670	3.97719763578656e-08	5.07554713429215e-07	1.63983284172024e-07	PSMA4/PSMB1/PSMC4/PSME4	4
BP	GO:0031146	SCF-dependent proteasomal ubiquitin-dependent protein catabolic process	4/8	95/18670	4.33506196377521e-08	5.07554713429215e-07	1.63983284172024e-07	PSMA4/PSMB1/PSMC4/PSME4	4
BP	GO:0060828	regulation of canonical Wnt signaling pathway	5/8	286/18670	4.39359517141175e-08	5.07554713429215e-07	1.63983284172024e-07	PSMA4/PSMB1/PSMC4/PSME4/HECW1	5
BP	GO:0002474	antigen processing and presentation of peptide antigen via MHC class I	4/8	96/18670	4.52276477313162e-08	5.07554713429215e-07	1.63983284172024e-07	PSMA4/PSMB1/PSMC4/PSME4	4
BP	GO:0071356	cellular response to tumor necrosis factor	5/8	291/18670	4.79097719753723e-08	5.09356523106589e-07	1.64565421743661e-07	PSMA4/PSMB1/PSMC4/PSME4/TNFRSF12A	5
BP	GO:0070498	interleukin-1-mediated signaling pathway	4/8	100/18670	5.33497611771112e-08	5.38832587888823e-07	1.74088694367416e-07	PSMA4/PSMB1/PSMC4/PSME4	4
BP	GO:1902750	negative regulation of cell cycle G2/M phase transition	4/8	105/18670	6.49809176449698e-08	5.95844934560823e-07	1.92508524975357e-07	PSMA4/PSMB1/PSMC4/PSME4	4
BP	GO:0000209	protein polyubiquitination	5/8	310/18670	6.5701063345727e-08	5.95844934560823e-07	1.92508524975357e-07	PSMA4/PSMB1/PSMC4/PSME4/HECW1	5
BP	GO:0034612	response to tumor necrosis factor	5/8	312/18670	6.78437301727669e-08	5.95844934560823e-07	1.92508524975357e-07	PSMA4/PSMB1/PSMC4/PSME4/TNFRSF12A	5
BP	GO:0060071	Wnt signaling pathway, planar cell polarity pathway	4/8	108/18670	7.28122190754226e-08	6.1283617721814e-07	1.97998139591062e-07	PSMA4/PSMB1/PSMC4/PSME4	4
BP	GO:0090175	regulation of establishment of planar polarity	4/8	110/18670	7.84113229711373e-08	6.3356348960679e-07	2.04694822072022e-07	PSMA4/PSMB1/PSMC4/PSME4	4
BP	GO:0002223	stimulatory C-type lectin receptor signaling pathway	4/8	113/18670	8.74057326492028e-08	6.54143037820258e-07	2.11343764173298e-07	PSMA4/PSMB1/PSMC4/PSME4	4
BP	GO:0010499	proteasomal ubiquitin-independent protein catabolic process	3/8	23/18670	9.10854706890691e-08	6.54143037820258e-07	2.11343764173298e-07	PSMA4/PSMB1/PSME4	3
BP	GO:0060070	canonical Wnt signaling pathway	5/8	335/18670	9.67318074843567e-08	6.54143037820258e-07	2.11343764173298e-07	PSMA4/PSMB1/PSMC4/PSME4/HECW1	5
BP	GO:0002220	innate immune response activating cell surface receptor signaling pathway	4/8	116/18670	9.71499561119194e-08	6.54143037820258e-07	2.11343764173298e-07	PSMA4/PSMB1/PSMC4/PSME4	4
BP	GO:2000736	regulation of stem cell differentiation	4/8	116/18670	9.71499561119194e-08	6.54143037820258e-07	2.11343764173298e-07	PSMA4/PSMB1/PSMC4/PSME4	4
BP	GO:0043618	regulation of transcription from RNA polymerase II promoter in response to stress	4/8	121/18670	1.1516623648528e-07	7.50438057097633e-07	2.42455234705853e-07	PSMA4/PSMB1/PSMC4/PSME4	4
BP	GO:0001736	establishment of planar polarity	4/8	124/18670	1.27109267731e-07	7.78062790353396e-07	2.51380369994323e-07	PSMA4/PSMB1/PSMC4/PSME4	4
BP	GO:0007164	establishment of tissue polarity	4/8	124/18670	1.27109267731e-07	7.78062790353396e-07	2.51380369994323e-07	PSMA4/PSMB1/PSMC4/PSME4	4
BP	GO:0043620	regulation of DNA-templated transcription in response to stress	4/8	127/18670	1.39954474405756e-07	8.3149423029302e-07	2.68643263565228e-07	PSMA4/PSMB1/PSMC4/PSME4	4
BP	GO:0030111	regulation of Wnt signaling pathway	5/8	363/18670	1.44289368512077e-07	8.32755783983986e-07	2.69050852563873e-07	PSMA4/PSMB1/PSMC4/PSME4/HECW1	5
BP	GO:0044106	cellular amine metabolic process	4/8	129/18670	1.4904079487556e-07	8.36284460135085e-07	2.70190914686687e-07	PSMA4/PSMB1/PSMC4/PSME4	4
BP	GO:0009308	amine metabolic process	4/8	138/18670	1.95492523406501e-07	1.06728350616522e-06	3.44823227630244e-07	PSMA4/PSMB1/PSMC4/PSME4	4
BP	GO:0001738	morphogenesis of a polarized epithelium	4/8	141/18670	2.13144604301564e-07	1.13303184391884e-06	3.66065525393268e-07	PSMA4/PSMB1/PSMC4/PSME4	4
BP	GO:0090263	positive regulation of canonical Wnt signaling pathway	4/8	147/18670	2.51990918174523e-07	1.30518373003214e-06	4.2168520720163e-07	PSMA4/PSMB1/PSMC4/PSME4	4
BP	GO:0035567	non-canonical Wnt signaling pathway	4/8	150/18670	2.73285249699237e-07	1.38009051098115e-06	4.45886460035597e-07	PSMA4/PSMB1/PSMC4/PSME4	4
BP	GO:0002244	hematopoietic progenitor cell differentiation	4/8	166/18670	4.10378743362751e-07	2.02186600388477e-06	6.53234456700657e-07	PSMA4/PSMB1/PSMC4/PSME4	4
BP	GO:0038095	Fc-epsilon receptor signaling pathway	4/8	169/18670	4.40917328610179e-07	2.12060238998229e-06	6.85134696085993e-07	PSMA4/PSMB1/PSMC4/PSME4	4
BP	GO:0002478	antigen processing and presentation of exogenous peptide antigen	4/8	175/18670	5.07047787039868e-07	2.38194541818729e-06	7.69570692692089e-07	PSMA4/PSMB1/PSMC4/PSME4	4
BP	GO:0043488	regulation of mRNA stability	4/8	177/18670	5.306527192944e-07	2.40182964703791e-06	7.7599498757869e-07	PSMA4/PSMB1/PSMC4/PSME4	4
BP	GO:0030177	positive regulation of Wnt signaling pathway	4/8	179/18670	5.55068059721215e-07	2.40182964703791e-06	7.7599498757869e-07	PSMA4/PSMB1/PSMC4/PSME4	4
BP	GO:0071347	cellular response to interleukin-1	4/8	179/18670	5.55068059721215e-07	2.40182964703791e-06	7.7599498757869e-07	PSMA4/PSMB1/PSMC4/PSME4	4
BP	GO:1905330	regulation of morphogenesis of an epithelium	4/8	180/18670	5.67585280354817e-07	2.40182964703791e-06	7.7599498757869e-07	PSMA4/PSMB1/PSMC4/PSME4	4
BP	GO:0010565	regulation of cellular ketone metabolic process	4/8	181/18670	5.803119034841e-07	2.40182964703791e-06	7.7599498757869e-07	PSMA4/PSMB1/PSMC4/PSME4	4
BP	GO:0019884	antigen processing and presentation of exogenous antigen	4/8	182/18670	5.93250220517613e-07	2.40182964703791e-06	7.7599498757869e-07	PSMA4/PSMB1/PSMC4/PSME4	4
BP	GO:0038061	NIK/NF-kappaB signaling	4/8	183/18670	6.06402534648186e-07	2.40182964703791e-06	7.7599498757869e-07	PSMA4/PSMB1/PSMC4/PSME4	4
BP	GO:0043487	regulation of RNA stability	4/8	183/18670	6.06402534648186e-07	2.40182964703791e-06	7.7599498757869e-07	PSMA4/PSMB1/PSMC4/PSME4	4
BP	GO:0048002	antigen processing and presentation of peptide antigen	4/8	189/18670	6.89940819311465e-07	2.68015472117146e-06	8.65917627475928e-07	PSMA4/PSMB1/PSMC4/PSME4	4
BP	GO:0010389	regulation of G2/M transition of mitotic cell cycle	4/8	196/18670	7.9792568617099e-07	3.04115072842528e-06	9.82550000846105e-07	PSMA4/PSMB1/PSMC4/PSME4	4
BP	GO:0061013	regulation of mRNA catabolic process	4/8	199/18670	8.47868076482567e-07	3.17165465647182e-06	1.02471385461831e-06	PSMA4/PSMB1/PSMC4/PSME4	4
BP	GO:0050852	T cell receptor signaling pathway	4/8	202/18670	9.00105029701359e-07	3.30584029090317e-06	1.06806721227721e-06	PSMA4/PSMB1/PSMC4/PSME4	4
BP	GO:0070555	response to interleukin-1	4/8	207/18670	9.92451237082069e-07	3.51710789281716e-06	1.13632459278095e-06	PSMA4/PSMB1/PSMC4/PSME4	4
BP	GO:0071456	cellular response to hypoxia	4/8	207/18670	9.92451237082069e-07	3.51710789281716e-06	1.13632459278095e-06	PSMA4/PSMB1/PSMC4/PSME4	4
BP	GO:1902749	regulation of cell cycle G2/M phase transition	4/8	213/18670	1.11238359774812e-06	3.87416356457104e-06	1.25168390309226e-06	PSMA4/PSMB1/PSMC4/PSME4	4
BP	GO:0036294	cellular response to decreased oxygen levels	4/8	217/18670	1.19812705884355e-06	4.10206213366775e-06	1.32531449863158e-06	PSMA4/PSMB1/PSMC4/PSME4	4
BP	GO:0019882	antigen processing and presentation	4/8	226/18670	1.40898176583344e-06	4.74357194497258e-06	1.53257665757321e-06	PSMA4/PSMB1/PSMC4/PSME4	4
BP	GO:0071453	cellular response to oxygen levels	4/8	234/18670	1.61857388976677e-06	5.35986763496537e-06	1.73169251364176e-06	PSMA4/PSMB1/PSMC4/PSME4	4
BP	GO:0038093	Fc receptor signaling pathway	4/8	241/18670	1.82027970500269e-06	5.93058871629908e-06	1.91608390000283e-06	PSMA4/PSMB1/PSMC4/PSME4	4
BP	GO:0000086	G2/M transition of mitotic cell cycle	4/8	247/18670	2.00757675112577e-06	6.34011130117729e-06	2.04839447979673e-06	PSMA4/PSMB1/PSMC4/PSME4	4
BP	GO:0042180	cellular ketone metabolic process	4/8	248/18670	2.04013482463626e-06	6.34011130117729e-06	2.04839447979673e-06	PSMA4/PSMB1/PSMC4/PSME4	4
BP	GO:1901991	negative regulation of mitotic cell cycle phase transition	4/8	248/18670	2.04013482463626e-06	6.34011130117729e-06	2.04839447979673e-06	PSMA4/PSMB1/PSMC4/PSME4	4
BP	GO:2000027	regulation of animal organ morphogenesis	4/8	253/18670	2.20885943014077e-06	6.7604485589157e-06	2.18419911752357e-06	PSMA4/PSMB1/PSMC4/PSME4	4
BP	GO:0048863	stem cell differentiation	4/8	257/18670	2.3511460920244e-06	7.08853000878999e-06	2.29019729309526e-06	PSMA4/PSMB1/PSMC4/PSME4	4
BP	GO:0044839	cell cycle G2/M phase transition	4/8	266/18670	2.6961445485141e-06	8.00913527646837e-06	2.58763099083397e-06	PSMA4/PSMB1/PSMC4/PSME4	4
BP	GO:1901988	negative regulation of cell cycle phase transition	4/8	267/18670	2.73667666094519e-06	8.01172007986854e-06	2.58846610188561e-06	PSMA4/PSMB1/PSMC4/PSME4	4
BP	GO:0016579	protein deubiquitination	4/8	283/18670	3.44887258867108e-06	9.95246089873655e-06	3.21549023304672e-06	PSMA4/PSMB1/PSMC4/PSME4	4
BP	GO:0002758	innate immune response-activating signal transduction	4/8	298/18670	4.23384274024661e-06	1.2037255546315e-05	3.88905598682402e-06	PSMA4/PSMB1/PSMC4/PSME4	4
BP	GO:0070646	protein modification by small protein removal	4/8	299/18670	4.2905069273994e-06	1.2037255546315e-05	3.88905598682402e-06	PSMA4/PSMB1/PSMC4/PSME4	4
BP	GO:0050851	antigen receptor-mediated signaling pathway	4/8	316/18670	5.34274310914701e-06	1.47840288773657e-05	4.77649708388053e-06	PSMA4/PSMB1/PSMC4/PSME4	4
BP	GO:0002218	activation of innate immune response	4/8	319/18670	5.54665040405158e-06	1.5140856508357e-05	4.89178271765573e-06	PSMA4/PSMB1/PSMC4/PSME4	4
BP	GO:1903311	regulation of mRNA metabolic process	4/8	324/18670	5.89927060030969e-06	1.58887021501674e-05	5.13340038202388e-06	PSMA4/PSMB1/PSMC4/PSME4	4
BP	GO:0045930	negative regulation of mitotic cell cycle	4/8	338/18670	6.97533783539698e-06	1.85397137203972e-05	5.98990229632428e-06	PSMA4/PSMB1/PSMC4/PSME4	4
BP	GO:0001666	response to hypoxia	4/8	359/18670	8.85413671520051e-06	2.31425422395057e-05	7.47700687258652e-06	PSMA4/PSMB1/PSMC4/PSME4	4
BP	GO:0010948	negative regulation of cell cycle process	4/8	361/18670	9.05079622238094e-06	2.31425422395057e-05	7.47700687258652e-06	PSMA4/PSMB1/PSMC4/PSME4	4
BP	GO:0043687	post-translational protein modification	4/8	361/18670	9.05079622238094e-06	2.31425422395057e-05	7.47700687258652e-06	PSMA4/PSMB1/PSMC4/PSME4	4
BP	GO:0006402	mRNA catabolic process	4/8	364/18670	9.35183812675631e-06	2.36133912700597e-05	7.62913110340647e-06	PSMA4/PSMB1/PSMC4/PSME4	4
BP	GO:0006520	cellular amino acid metabolic process	4/8	366/18670	9.55661751519199e-06	2.38325523218368e-05	7.6999387386862e-06	PSMA4/PSMB1/PSMC4/PSME4	4
BP	GO:0036293	response to decreased oxygen levels	4/8	370/18670	9.97613408023917e-06	2.45753546854672e-05	7.93992699582578e-06	PSMA4/PSMB1/PSMC4/PSME4	4
BP	GO:0045089	positive regulation of innate immune response	4/8	381/18670	1.12002911261505e-05	2.72585398491855e-05	8.80682371365035e-06	PSMA4/PSMB1/PSMC4/PSME4	4
BP	GO:0070482	response to oxygen levels	4/8	394/18670	1.27867240203461e-05	3.07490268108324e-05	9.93454748447946e-06	PSMA4/PSMB1/PSMC4/PSME4	4
BP	GO:0006401	RNA catabolic process	4/8	397/18670	1.31752848518259e-05	3.13106769419862e-05	1.01160081834452e-05	PSMA4/PSMB1/PSMC4/PSME4	4
BP	GO:1901990	regulation of mitotic cell cycle phase transition	4/8	444/18670	2.0477347195827e-05	4.8097955041361e-05	1.55397249221698e-05	PSMA4/PSMB1/PSMC4/PSME4	4
BP	GO:0045088	regulation of innate immune response	4/8	452/18670	2.1968189037284e-05	5.10065998336939e-05	1.64794642505942e-05	PSMA4/PSMB1/PSMC4/PSME4	4
BP	GO:0062012	regulation of small molecule metabolic process	4/8	459/18670	2.33372394547115e-05	5.35695723846786e-05	1.73075220836377e-05	PSMA4/PSMB1/PSMC4/PSME4	4
BP	GO:0002429	immune response-activating cell surface receptor signaling pathway	4/8	473/18670	2.62634309533159e-05	5.96091354221327e-05	1.92588139456604e-05	PSMA4/PSMB1/PSMC4/PSME4	4
BP	GO:1903706	regulation of hemopoiesis	4/8	475/18670	2.67025704066511e-05	5.99324358015947e-05	1.93632674293844e-05	PSMA4/PSMB1/PSMC4/PSME4	4
BP	GO:1901987	regulation of cell cycle phase transition	4/8	480/18670	2.78241567222826e-05	6.17635127241877e-05	1.99548608071894e-05	PSMA4/PSMB1/PSMC4/PSME4	4
BP	GO:0010975	regulation of neuron projection development	3/8	499/18670	0.000961428676664519	0.00211096296398079	0.000682020342713961	HECW1/TNFRSF12A/MAPK6	3
BP	GO:0050773	regulation of dendrite development	2/8	149/18670	0.00171651122866906	0.00372833621710915	0.00120456928327654	HECW1/MAPK6	2
BP	GO:0045732	positive regulation of protein catabolic process	2/8	214/18670	0.00349887570246315	0.00751886055210165	0.00242923061089267	PSMC4/HECW1	2
BP	GO:0016358	dendrite development	2/8	233/18670	0.00413243162719357	0.00878685461782212	0.00283890039762883	HECW1/MAPK6	2
BP	GO:0045899	positive regulation of RNA polymerase II transcriptional preinitiation complex assembly	1/8	11/18670	0.00470461594071347	0.00989929604191794	0.00319831346846749	PSMC4	1
BP	GO:0035092	sperm chromatin condensation	1/8	12/18670	0.00513134636959367	0.0105768568026318	0.00341722314623853	PSME4	1
BP	GO:2000650	negative regulation of sodium ion transmembrane transporter activity	1/8	12/18670	0.00513134636959367	0.0105768568026318	0.00341722314623853	HECW1	1
BP	GO:1902306	negative regulation of sodium ion transmembrane transport	1/8	13/18670	0.00555791670023154	0.0113403956913815	0.00366391106235359	HECW1	1
BP	GO:0010976	positive regulation of neuron projection development	2/8	281/18670	0.00595311319847753	0.0120252886609246	0.00388518966637481	TNFRSF12A/MAPK6	2
BP	GO:0071824	protein-DNA complex subunit organization	2/8	288/18670	0.00624453819055267	0.0124890763811053	0.00403503249415597	PSMC4/PSME4	2
BP	GO:0045898	regulation of RNA polymerase II transcriptional preinitiation complex assembly	1/8	15/18670	0.00641057727271432	0.012695456951846	0.00410171094848595	PSMC4	1
BP	GO:0010769	regulation of cell morphogenesis involved in differentiation	2/8	301/18670	0.00680298089311027	0.0133417683534784	0.00431052442895081	HECW1/TNFRSF12A	2
BP	GO:0010766	negative regulation of sodium ion transport	1/8	18/18670	0.00768836868134459	0.0149331776310732	0.00482468480003406	HECW1	1
BP	GO:0060261	positive regulation of transcription initiation from RNA polymerase II promoter	1/8	20/18670	0.00853943058707074	0.016428237891317	0.00530771625462041	PSMC4	1
BP	GO:0007289	spermatid nucleus differentiation	1/8	22/18670	0.009389853745848	0.0178938722326537	0.00578124063796004	PSME4	1
BP	GO:0045862	positive regulation of proteolysis	2/8	363/18670	0.0097685939241554	0.0184416446044803	0.00595821764188524	PSMC4/PSME4	2
BP	GO:0045666	positive regulation of neuron differentiation	2/8	371/18670	0.010186957100338	0.0190533827247063	0.00615586101579879	TNFRSF12A/MAPK6	2
BP	GO:0042176	regulation of protein catabolic process	2/8	381/18670	0.0107211726869714	0.0198685952547544	0.00641924390721611	PSMC4/HECW1	2
BP	GO:0031346	positive regulation of cell projection organization	2/8	383/18670	0.0108295102649532	0.0198869188501868	0.00642516398494832	TNFRSF12A/MAPK6	2
BP	GO:2000144	positive regulation of DNA-templated transcription, initiation	1/8	27/18670	0.0115131198212503	0.0209518036386716	0.00676921222302054	PSMC4	1
BP	GO:0051123	RNA polymerase II preinitiation complex assembly	1/8	28/18670	0.0119372948489511	0.0213392350397179	0.00689438547400996	PSMC4	1
BP	GO:0060260	regulation of transcription initiation from RNA polymerase II promoter	1/8	28/18670	0.0119372948489511	0.0213392350397179	0.00689438547400996	PSMC4	1
BP	GO:0006929	substrate-dependent cell migration	1/8	29/18670	0.012361310600545	0.0219033749237727	0.00707665057464258	TNFRSF12A	1
BP	GO:0009896	positive regulation of catabolic process	2/8	423/18670	0.0130995921283372	0.0230097183471662	0.00743409347328975	PSMC4/HECW1	2
BP	GO:2000142	regulation of DNA-templated transcription, initiation	1/8	37/18670	0.0157477088225066	0.0274227343288478	0.00885987247727234	PSMC4	1
BP	GO:0050769	positive regulation of neurogenesis	2/8	474/18670	0.0162731312083477	0.0280954914879165	0.00907723018369371	TNFRSF12A/MAPK6	2
BP	GO:0022604	regulation of cell morphogenesis	2/8	484/18670	0.0169312043896488	0.0289839261585514	0.00936427004601452	HECW1/TNFRSF12A	2
BP	GO:0045773	positive regulation of axon extension	1/8	43/18670	0.0182808358157394	0.031031334746045	0.0100257569268097	TNFRSF12A	1
BP	GO:0060999	positive regulation of dendritic spine development	1/8	44/18670	0.0187024685699926	0.0312223029019711	0.010087455862023	MAPK6	1
BP	GO:0070897	transcription preinitiation complex assembly	1/8	44/18670	0.0187024685699926	0.0312223029019711	0.010087455862023	PSMC4	1
BP	GO:2001238	positive regulation of extrinsic apoptotic signaling pathway	1/8	49/18670	0.0208082564995797	0.0344530148599599	0.0111312502413628	TNFRSF12A	1
BP	GO:2000649	regulation of sodium ion transmembrane transporter activity	1/8	52/18670	0.022069830420438	0.03624476215389	0.011710136808448	HECW1	1
BP	GO:0043486	histone exchange	1/8	60/18670	0.0254270770980486	0.0414215288210146	0.0133826721568677	PSME4	1
BP	GO:1902305	regulation of sodium ion transmembrane transport	1/8	62/18670	0.0262648113262844	0.0424439351032757	0.0137129962293022	HECW1	1
BP	GO:0060998	regulation of dendritic spine development	1/8	74/18670	0.0312779974872097	0.0497492558457981	0.0160732353436138	MAPK6	1
BP	GO:1900006	positive regulation of dendrite development	1/8	74/18670	0.0312779974872097	0.0497492558457981	0.0160732353436138	MAPK6	1
CC	GO:0000502	proteasome complex	4/8	63/19717	6.5601856680373e-09	8.74549136299726e-08	4.05054336812504e-08	PSMA4/PSMB1/PSMC4/PSME4	4
CC	GO:1905369	endopeptidase complex	4/8	64/19717	6.9963930903978e-09	8.74549136299726e-08	4.05054336812504e-08	PSMA4/PSMB1/PSMC4/PSME4	4
CC	GO:1905368	peptidase complex	4/8	89/19717	2.67765986322296e-08	2.23138321935246e-07	1.0334827542264e-07	PSMA4/PSMB1/PSMC4/PSME4	4
CC	GO:0005839	proteasome core complex	2/8	20/19717	2.72706562389682e-05	0.000170441601493551	7.8941373323329e-05	PSMA4/PSMB1	2
CC	GO:0019774	proteasome core complex, beta-subunit complex	1/8	11/19717	0.00445523782810509	0.0202474869620957	0.00937778343507592	PSMB1	1
CC	GO:0008540	proteasome regulatory particle, base subcomplex	1/8	12/19717	0.00485939687090298	0.0202474869620957	0.00937778343507592	PSMC4	1
CC	GO:0032156	septin cytoskeleton	1/8	15/19717	0.00607101273392863	0.0216821883354594	0.0100422767027391	MAPK6	1
CC	GO:0005838	proteasome regulatory particle	1/8	21/19717	0.00849037269829134	0.0261234646450621	0.0120992888882393	PSMC4	1
CC	GO:0022624	proteasome accessory complex	1/8	24/19717	0.00969811915716423	0.0261234646450621	0.0120992888882393	PSMC4	1
CC	GO:0016607	nuclear speck	2/8	397/19717	0.0104493858580248	0.0261234646450621	0.0120992888882393	PSME4/SPOP	2
CC	GO:0031463	Cul3-RING ubiquitin ligase complex	1/8	37/19717	0.0149168250987033	0.0339018752243257	0.0157019211565298	SPOP	1
MF	GO:0004298	threonine-type endopeptidase activity	2/8	21/17697	3.73909775412496e-05	0.000373909775412496	0.000236153542365787	PSMA4/PSMB1	2
MF	GO:0070003	threonine-type peptidase activity	2/8	21/17697	3.73909775412496e-05	0.000373909775412496	0.000236153542365787	PSMA4/PSMB1	2
MF	GO:0004707	MAP kinase activity	1/8	14/17697	0.00631250582570808	0.0285283568505471	0.0180179095898193	MAPK6	1
MF	GO:0070628	proteasome binding	1/8	17/17697	0.00766064017603241	0.0285283568505471	0.0180179095898193	PSME4	1
MF	GO:0070577	lysine-acetylated histone binding	1/8	19/17697	0.00855850705516414	0.0285283568505471	0.0180179095898193	PSME4	1
MF	GO:0140033	acetylation-dependent protein binding	1/8	19/17697	0.00855850705516414	0.0285283568505471	0.0180179095898193	PSME4	1
MF	GO:0004175	endopeptidase activity	2/8	427/17697	0.0147696952938548	0.0421991294110137	0.0266520817332718	PSMA4/PSMB1	2
MF	GO:0016504	peptidase activator activity	1/8	38/17697	0.0170528533777015	0.0426321334442537	0.0269255579647918	PSME4	1
