# Supplementary material for: Significance of Tumor Mutation Burden in Immune Infiltration and Prognosis in Cutaneous Melanoma
Source: Front Oncol. 2020 Sep 18;10:573141. doi: 10.3389/fonc.2020.573141 (PMC7531222; doi:10.3389/fonc.2020.573141)
Supplement: Supplementary file 3 [file Table_3.XLSX]

## Sheet: Sheet1
Mixture	B cells naive	B cells memory	Plasma cells	T cells CD8	T cells CD4 naive	T cells CD4 memory resting	T cells CD4 memory activated	T cells follicular helper	T cells regulatory (Tregs)	T cells gamma delta	NK cells resting	NK cells activated	Monocytes	Macrophages M0	Macrophages M1	Macrophages M2	Dendritic cells resting	Dendritic cells activated	Mast cells resting	Mast cells activated	Eosinophils	Neutrophils	P-value	Correlation	RMSE
TCGA-3N-A9WD-06A-11R-A38C-07	0.0905601	0.0353567	0.0677934	0.204631	0	0.0365575	0.0349086	0.102178	0.0496041	0	0	0.00792499	0	0.254254	0.0648471	0.0343062	0.00156216	0	0.0155162	0	0	0	0	0.386402	0.924339
TCGA-BF-A1PX-01A-12R-A18T-07	0.0628607	0	0.0322283	0.321863	0	0	0.113731	0.0587529	0.0195911	0	0.0090845	0.0249453	0	0.0710733	0.0750639	0.121133	0.0176257	0	0.0720472	0	0	0	0	0.282394	0.970283
TCGA-BF-AAOU-01A-12R-A39D-07	0	0.0268156	0.181288	0.135858	0	0.0470271	0.0627035	0.0863932	0.0041052	0	0	0.0117592	0	0.162556	0.0259209	0.206649	0	0.0212978	0	0	0	0.0276262	0	0.313042	0.958845
TCGA-BF-AAP0-06A-11R-A39D-07	0.0806325	0.0150793	0.058791	0.279999	0	0.0462259	0.0377642	0.0727254	0.0883507	0	0	0.0706627	0.00294272	0.0697628	0.0680375	0.0578989	0.0106003	0	0.0405266	0	0	0	0	0.295698	0.972427
TCGA-D3-A1Q3-06A-11R-A18T-07	0.171405	0	0.0604756	0.227308	0	0.102596	0.0408416	0.0615388	0.0647164	0.0114507	0	0	0	0.0637814	0.0651537	0.0996158	0.0157	0	0.0143179	0	0	0.00109873	0	0.306582	0.964385
TCGA-D3-A1Q4-06A-11R-A18T-07	0.156021	0	0.0664228	0	0	0.0455446	0.0328297	0	0.0207093	0.0173	0.022817	0	0	0.305042	0.111875	0.158453	0.0135572	0	0.0485058	0	0	0.000923463	0	0.614223	0.800166
TCGA-D3-A1Q7-06A-11R-A18T-07	0.0217109	0	0.00995117	0.221959	0	0.0760775	0.109662	0.074309	0.0253266	0	0.00710698	0.00868782	0	0.20598	0.0948327	0.108812	0.0104217	0	0.0170972	0	0.00806606	0	0	0.247958	0.988682
TCGA-D3-A1Q8-06A-11R-A18T-07	0.138027	0	0.0703067	0.0609449	0	0.0866558	0.0126453	0.00430056	0.0316842	0	0	0.0258504	0.132828	0	0.02239	0.310423	0.0150616	0	0.088882	0	0	0	0	0.344315	0.939983
TCGA-D3-A1QB-06A-11R-A18T-07	0.0243298	0	0.0429422	0.473615	0	0	0.0586364	0.0793483	0.0590871	0	0	0.0718146	0.0169159	0.0348306	0.0714325	0.0506152	0.0127155	0	0.00371693	0	0	0	0	0.244873	1.01877
TCGA-D3-A2J8-06A-11R-A18T-07	0.0586409	0	0	0.289107	0	0.0704117	0.115374	0.0342112	0.00960806	0	0.0481723	0.00223372	0	0.0721519	0.14284	0.119042	0	0	0.0382071	0	0	0	0	0.303119	0.966746
TCGA-D3-A2J9-06A-11R-A18T-07	0.0420397	0	0.0406082	0.439577	0	0.011963	0.0171218	0.0614906	0.0477703	0.0208705	0	0.0110749	0	0.160015	0.0801321	0.0626144	0.00466952	0	5.2701e-05	0	0	0	0	0.26858	0.993665
TCGA-D3-A2JA-06A-11R-A18T-07	0.0331669	0	0.00618589	0.0578089	0	0.125239	0.00394277	0.042423	0.015792	0	0	0.00970531	0	0.342661	0.070354	0.247844	0	0	0.0448764	0	0	0	0	0.667149	0.764275
TCGA-D3-A2JB-06A-11R-A18T-07	0.175376	0.0897337	0.0785723	0.133653	0	0.107408	0.0265245	0.0894375	0.0362073	0	0	0.0176805	0	0.117802	0.0565013	0.0557912	0	0	0.015313	0	0	0	0	0.407921	0.915477
TCGA-D3-A2JD-06A-11R-A18T-07	0.270668	0	0.0999911	0.193685	0	0.00305569	0.00277274	0.0220155	0.159011	0	0	0.0493339	0	0.096632	0.00857091	0.0806063	0	0	0.0136569	0	0	0	0	0.448233	0.896336
TCGA-D3-A2JF-06A-11R-A18S-07	0.0686608	0	0.0784125	0.182653	0	0.0911958	0.000743871	0.113698	0.0378685	0	0	0.0417322	0.00241457	0.108675	0.149032	0.0959895	0.00536099	0	0.0235627	0	0	0	0	0.371723	0.932683
TCGA-D3-A2JH-06A-11R-A18T-07	0.0412496	0	0.00590665	0.572643	0	0	0.118921	0.0650195	0.0104667	0	0	0.0232099	0.0184751	0	0.0429597	0.08543	0.01305	0	0	0	0	0.00266899	0	0.451509	0.900096
TCGA-D3-A2JK-06A-11R-A18S-07	0.0465241	0	0.0182499	0.0672005	0	0.0413726	0	0.00334235	0.0416126	0	0.0164684	0.00252155	0	0.624547	0.0178352	0.0917272	0	0	0.0285987	0	0	0	0	0.280965	1.02031
TCGA-D3-A2JN-06A-11R-A18S-07	0.00687684	0.0610884	0.0764087	0.267222	0	0	0.139302	0.033212	0.0577428	0.0424704	0	0	0	0.0903107	0.125782	0.0287362	0.0435036	0	0.027344	0	0	0	0	0.243948	0.991042
TCGA-D3-A3BZ-06A-12R-A18S-07	0.103957	0	0.0603175	0.230433	0	0.0195486	0.0718189	0.0642589	0.0288092	0	0	0.0463587	0	0.118201	0.0997494	0.073374	0.025978	0	0.0499794	0	0.00316686	0.00404922	0	0.303815	0.960366
TCGA-D3-A3C8-06A-12R-A18S-07	0	0.0333737	0	0.531904	0	0	0.165349	0.066234	0.0219119	0.010819	0	0.00982784	0.00321547	0.022863	0.0666725	0.0371603	0.0178721	0	0.00800328	0	0	0.00479348	0	0.460676	0.893363
TCGA-D3-A3CB-06A-11R-A18S-07	0.0467278	0	0.0653988	0.230563	0	0	0.0325266	0.0613407	0.0560459	0	0	0.0131818	0	0.265355	0.0689136	0.101732	0.0163138	0	0.0419013	0	0	0	0	0.246684	0.987648
TCGA-D3-A3CF-06A-11R-A18T-07	0.133315	0.0391664	0.0733766	0.0984151	0	0.118247	0.0505942	0.0719719	0.0619936	0	0	0.0485915	0.00176444	0.0967712	0.050187	0.116238	0.00305729	0	0.0305868	0	0	0.00572424	0	0.32207	0.952858
TCGA-D3-A3MO-06A-11R-A21D-07	0	0	0	0	0	0.00839956	0.014866	0.0128264	0.00634024	0.00160861	0.00661036	0	0	0.914849	0	0.00307232	0	0	0.0314277	0	0	0	0	0.787396	0.621329
TCGA-D3-A3MU-06A-11R-A21D-07	0.0301046	0	0.058539	0.0801649	0	0.0885684	0.0253476	0.0368031	0.0498857	0	0	0.0180805	0.00533804	0.412394	0.0697914	0.0859322	0	0	0.0390504	0	0	0	0	0.523982	0.851969
TCGA-D3-A51F-06A-11R-A266-07	0.00133071	0	0.0122724	0.520904	0	0.0170844	0.0370298	0.0832693	0.0406934	0.0069906	0	0.0486735	0.00931193	0.0307297	0.0753492	0.0720055	0.013736	0	0.0306196	0	0	0	0	0.401995	0.930794
TCGA-D3-A51H-06A-12R-A266-07	0.38042	0.0990942	0.0720863	0.110763	0	0.0137223	0.0478034	0.0426906	0.067743	0	0	0.00136688	0	0.0964755	0.0388718	0.0163892	0	0	0.0125738	0	0	0	0	0.719435	0.703738
TCGA-D3-A51K-06A-11R-A266-07	0	0.0245594	0.175786	0.294553	0	0	0.0438767	0.0510116	0.0585259	0	0	0.0946346	0.0232003	0.045375	0.0116426	0.102926	0.00178556	0.0103856	0.0617375	0	0	0	0	0.339875	0.951292
TCGA-D3-A5GO-06A-12R-A27Q-07	0.00722212	0.00549698	0.00189534	0.213703	0	0.00378857	0.0275074	0.0606854	0.018011	0	0	0.0275584	0	0.403995	0.072347	0.130461	0.0107488	0	0.0165809	0	0	0	0	0.246187	1.00509
TCGA-D3-A5GR-06A-11R-A27Q-07	0.0370953	0.16913	0.0948048	0.0594832	0	0.11482	0.0234548	0.0309745	0.0379902	0	0	0.0253014	0	0.306446	0.0484331	0.0363737	0	0	0.0156929	0	0	0	0	0.416717	0.910299
TCGA-D3-A8GB-06A-11R-A37K-07	0.0569394	0.00786894	0.0706506	0.227903	0	0.108423	0.00472968	0.127653	0.0793492	0	0	0.0743858	0.0084261	0.052444	0.0963915	0.0550854	0.00214201	0	0.0276077	0	0	0	0	0.271435	0.989038
TCGA-D3-A8GD-06A-11R-A37K-07	0.155294	0	0.050858	0.243546	0	0.0481529	0.11942	0.0278417	0.0796409	0.0175503	0	0	0	0.117685	0.0648974	0.0637284	0	0	0.0113856	0	0	0	0	0.319993	0.95609
TCGA-D3-A8GI-06A-11R-A37K-07	0	0.00451538	0	0.0542	0	0.0128005	0.0260948	0	0.00170504	0	0.00601286	0.0176707	0	0.725153	0.0240036	0.0805885	0	0	0.0472554	0	0	0	0	0.349992	1.00312
TCGA-D3-A8GQ-06A-11R-A37K-07	0.0664073	0	0.0394848	0.104988	0	0.0603298	0.0828761	0.0231988	0	0	0	0.0152896	0	0.467562	0.029241	0.110622	0	0	0	0	0	0	0	0.262875	0.999242
TCGA-D9-A3Z3-06A-11R-A239-07	0.214244	0	0.0270242	0.109327	0	0.121011	0.00899336	0.0596444	0.0242369	0.00530377	0	0.0230333	0	0.101559	0.0797316	0.179809	0	0	0.0460823	0	0	0	0	0.32911	0.949151
TCGA-D9-A6E9-06A-12R-A311-07	0.0172577	0	0.00418351	0.421249	0	0	0.135916	0.0767432	0.0233488	0	0	0.0203079	0	0.155496	0.0661386	0.0636414	0.0104272	0	0.00529055	0	0	0	0	0.267576	0.991416
TCGA-D9-A6EC-06A-11R-A311-07	0	0.00791839	0.00189778	0.0429681	0	0	0.00104319	0.0381202	0.0343304	0.00691376	0	0	0	0.577945	0.0274099	0.176283	0	0	0.0851709	0	0	0	0	0.286191	1.01638
TCGA-DA-A1HY-06A-11R-A18T-07	0.0662015	0	0.0211612	0.0225087	0	0.0481965	0.00632746	0.0411759	0.0112151	0	0	0.0165949	0	0.654547	0.0204273	0.0916447	0	0	0	0	0	0	0	0.481049	0.893572
TCGA-DA-A1I2-06A-21R-A18U-07	0.0343553	0	0.00646639	0.140134	0	0.0947117	0.0586802	0.0568611	0.0351649	0	0.000503038	0.00340585	0	0.154927	0.265751	0.0843676	0	0	0.0646716	0	0	0	0	0.262556	1.00095
TCGA-DA-A1I5-06A-11R-A18T-07	0.0186722	0	0.0190167	0.118353	0	0.0780587	0.0136509	0.0514898	0.050044	0.00773484	0	0.00875811	0	0.447939	0.0722365	0.100439	0	0	0.0136073	0	0	0	0	0.290938	0.984419
TCGA-DA-A1I7-06A-22R-A18S-07	0.036318	0	0.0136368	0.105408	0	0.115989	0.0141124	0.0536573	0.0423477	0	0	0.00602091	0	0.418076	0.0753482	0.107537	0	0	0.0115492	0	0	0	0	0.390158	0.928137
TCGA-DA-A1I8-06A-11R-A18T-07	0	0.0491575	0.00218401	0	0	0.073088	0.00885396	0.00281248	0.0205184	0.00864944	0.0784602	0	0	0.671424	0	0.0832006	0	0	0.00165136	0	0	0	0	0.286931	1.02946
TCGA-DA-A1IB-06A-11R-A18S-07	0.136016	0.0396909	0.0660849	0.18351	0	0.0635216	0.0494448	0.0578287	0.061621	0	0	0	0	0.220432	0.0448219	0.0437649	0.0191772	0	0.0140865	0	0	0	0	0.36522	0.934181
TCGA-DA-A3F8-06A-11R-A20F-07	0.0370387	0	0.0179041	0.548	0	0	0.139162	0.0295495	0.0290932	0	0	0.00610658	0.0345493	0.000321225	0.0865393	0.0658925	0.00297313	0	0.00287039	0	0	0	0	0.297216	0.988413
TCGA-EB-A24D-01A-11R-A18T-07	0.0757576	0	0.127472	0.208704	0	0.196241	0.0281632	0.0680336	0.0472162	0	0	0	0.0162002	0.0316788	0.0767763	0.0943167	0.0150363	0	0.0144038	0	0	0	0	0.260182	0.98974
TCGA-EB-A3Y7-01A-11R-A239-07	0.0640809	0	0	0.113581	0	0	0.0943301	0.030793	0.0515262	0	0.0222127	0	0	0.455297	0.013297	0.1434	0	0.0114827	0	0	0	0	0	0.248735	1.00678
TCGA-EB-A44N-01A-11R-A266-07	0.181846	0	0.0170297	0.087462	0	0.112851	0.0580014	0.078555	0.018126	0	0	0.014584	0	0.213162	0.0547155	0.0720594	0.0163518	0	0.0708135	0	0	0.00444242	0	0.260671	0.97737
TCGA-EB-A44Q-06A-11R-A266-07	0.0490384	0	0.0184207	0.311192	0	0.0550551	0.0238705	0.0568406	0.106031	0	0	0.0349367	0.00729957	0.11557	0.0926033	0.107063	0	0	0.0220804	0	0	0	0	0.293738	0.97355
TCGA-EB-A4IS-01A-21R-A266-07	0.0961829	0.0634579	0.083888	0.250019	0	0.051994	0.0106193	0.0619409	0.0915577	0	0	0.0489938	0.00450318	0.0848939	0.0645346	0.07525	0	0	0.0112698	0	0	0.000894631	0	0.349311	0.945764
TCGA-EB-A4OZ-01A-12R-A266-07	0.0293051	0	0	0.333411	0	0	0.0757684	0.0404	0.077291	0	0	0.0783226	0	0.121093	0.0747031	0.0770484	0.0171563	0	0.0693777	0	0	0.00612292	0	0.333319	0.952781
TCGA-EB-A553-01A-12R-A27Q-07	0.140647	0	0.0256344	0.223127	0	0.0131147	0.115303	0.000740455	0.0259654	0	0.0242753	0	0.00522511	0.279446	0.0425801	0.069654	0	0	0.0342869	0	0	0	0	0.284075	0.970069
TCGA-EB-A5SF-01A-11R-A311-07	0.00413651	0.00178114	0	0	0	0.00265953	0	0	0.0445547	0.00248879	0.0399997	0	0	0.680023	0.0121963	0.144652	0	0	0.0675082	0	0	0	0	0.26842	1.05333
TCGA-EB-A5VV-06A-11R-A32P-07	0.23866	0.12428	0.0459124	0.175797	0	0.153396	0.0519514	0.025069	0.0748874	0	0	0	0.00434565	0.0272853	0.041113	0.0344761	0	0	0.00282713	0	0	0	0	0.644448	0.770091
TCGA-EB-A6L9-06A-11R-A32P-07	0.193512	0	0.0991481	0.207971	0	0.0176649	0.0555772	0.0288394	0.0878139	0	0	0.0284379	0	0.0965558	0.0563264	0.0820444	0	0	0.0461087	0	0	0	0	0.493302	0.869541
TCGA-EB-A85J-01A-12R-A352-07	0.0295102	0	0.00523146	0.309352	0	0	0.0888741	0.0495754	0.0666688	0	0	0.0456213	0.0248172	0.223656	0.0422856	0.0762066	0	0	0.0382021	0	0	0	0	0.34947	0.942986
TCGA-EE-A17Y-06A-11R-A18T-07	0	0.00984978	0.0018336	0.00664006	0	0	0.0106424	0.0576214	0.0336075	0	0.0371135	0	0	0.784727	0	0	0	0	0	0.0377291	0.0202353	0	0	0.675437	0.740859
TCGA-EE-A182-06A-11R-A18T-07	0.0260276	0	0.0212911	0.172966	0	0.083544	0	0.0310664	0.0237308	0	0.0230486	0.0505127	0	0.29562	0	0.223905	0.000713457	0	0.0475745	0	0	0	0	0.266227	0.985538
TCGA-EE-A183-06A-11R-A18S-07	0.0867437	0.0608315	0.0706662	0.236065	0	0.0542174	0	0.0395207	0.0643407	0	0	0.0278719	0.0208281	0.139144	0.0287135	0.12268	0.0243775	0	0.0239998	0	0	0	0	0.32648	0.951253
TCGA-EE-A20H-06A-11R-A18S-07	0	0.0352544	0	0.030102	0	0.0725189	0	0.0428264	0.0111908	0	0.000384052	0.0342931	0	0.509777	0.108336	0.0952305	0.0125317	0	0.0475546	0	0	0	0	0.316583	0.980708
TCGA-EE-A29C-06A-21R-A18S-07	0.0694912	0	0.0336208	0.0182249	0	0.0544447	0.00743912	0.018292	0.0658278	0	0.0023744	0	0	0.472119	0.0335015	0.181998	0	0	0.0426664	0	0	0	0	0.321535	0.973006
TCGA-EE-A29G-06A-12R-A18T-07	0.0128768	0	0.000270873	0.0801849	0	0.0732056	0.00306458	0.0283644	0.0365576	0	0	0.00275177	0	0.49079	0.0876802	0.084034	0.0203479	0	0.0729534	0	0.00691817	0	0	0.248221	1.01318
TCGA-EE-A29S-06A-11R-A18T-07	0.00405532	0	0.00662118	0.225804	0	0.0469995	0.0335588	0.0459144	0.0550574	0	0	0	0.00839051	0.331977	0.0657434	0.126773	0.0160578	0	0.0330476	0	0	0	0	0.328432	0.955937
TCGA-EE-A29X-06A-11R-A18T-07	0.0934851	0	0.059356	0.189224	0	0.00472128	0.0204578	0.0621936	0.0665007	0	0	0.0293	0.00550966	0.121365	0.0464963	0.201775	0.0726239	0	0.0269918	0	0	0	0	0.271038	0.971738
TCGA-EE-A2A1-06A-11R-A18T-07	0.09665	0	0.0580746	0.169663	0	0.0937165	0.00751913	0.041187	0.0806906	0	0	0.0587163	0.00909101	0.0909336	0.079832	0.126901	0.0227201	0	0.0643046	0	0	0	0	0.243699	0.985719
TCGA-EE-A2A2-06A-11R-A18T-07	0.0881873	0.0486102	0.0664775	0.152377	0	0.0848188	0.0624919	0.0663761	0.0432072	0	0	0.0257933	0.00180299	0.14423	0.0453407	0.118641	0.021885	0	0.0297604	0	0	0	0	0.263826	0.976514
TCGA-EE-A2GL-06A-11R-A18S-07	0.229549	0.106786	0.0283773	0.188006	0	0.0821451	0.0472634	0.0413439	0.0536259	0	0	0.0286109	0	0.069501	0.0280673	0.0384393	0.0235706	0	0.0347139	0	0	0	0	0.558435	0.830851
TCGA-EE-A2GS-06A-12R-A18S-07	0.0223149	0	0.00273829	0.00702134	0	0.147529	0.00264417	0.010674	0.00758484	0.0163938	0	0	0	0.361211	0.247069	0.139339	0.0108012	0	0.00217709	0	0.0225016	0	0	0.426232	0.918294
TCGA-EE-A2GT-06A-12R-A18S-07	0.194625	0	0.0702111	0.234456	0	0.0168698	0	0.0736152	0.0804827	0	0	0.0162585	0.00967514	0.114416	0.0173144	0.134509	0.0163286	0	0.0212372	0	0	0	0	0.450092	0.892226
TCGA-EE-A2M5-06A-12R-A18S-07	0.00679655	0	0.000654226	0.39891	0	0.0387622	0.0974632	0.0247507	0.00736191	0	0.0130773	0.00393347	0.0097717	0.136906	0.0695165	0.10139	0	0	0	0.0155873	0	0.0751191	0	0.353962	0.942975
TCGA-EE-A2M6-06A-12R-A18S-07	0.0282113	0	0.00485523	0.0840698	0	0.0202411	0.021086	0.0368715	0.00251004	0	0	0.00951939	0.0141391	0.5021	0.0594049	0.111143	0.102373	0	0	0	0.00347632	0	0	0.387981	0.939388
TCGA-EE-A2M7-06A-11R-A18U-07	0.0900506	0.169456	0.0442498	0.213257	0	0.046141	0	0.0291022	0.132002	0	0	0.0433898	0.0191225	0.103406	0.023177	0.0625332	0	0	0.0241138	0	0	0	0	0.395899	0.921646
TCGA-EE-A2M8-06A-12R-A18S-07	0.0127606	0.00263715	0.0052852	0.449533	0	0.0602329	0.0229729	0.0790071	0.0709455	0	0	0.0472159	0.0151751	0.0212766	0.071021	0.0752785	0.0215721	0	0.0450867	0	0	0	0	0.285468	0.993622
TCGA-EE-A2MC-06A-12R-A18S-07	0.0348741	0	0.0054549	0.360643	0	0.0303361	0.128105	0.0182557	0.0361928	0	0.0015862	0	0	0.134649	0.092076	0.138469	0	0	0	0.00865762	0	0.0107012	0	0.27227	0.980756
TCGA-EE-A2MD-06A-11R-A18T-07	0.120319	0	0.135562	0.132553	0	0.0546309	0.0442359	0.0628566	0.043134	0.00395518	0	0	0	0.229146	0.0686867	0.0915377	0.00405582	0	0.0093265	0	0	0	0	0.352906	0.941102
TCGA-EE-A2ME-06A-11R-A18T-07	0.0465199	0.0432082	0.0269505	0.280471	0	0.131555	0.03799	0.0622948	0.0590288	0	0	0.00157515	0	0.129258	0.0899602	0.0643735	0.013494	0	0.0133206	0	0	0	0	0.288334	0.975018
TCGA-EE-A2MG-06A-11R-A18T-07	0.26731	0.00962213	0.0356532	0.127695	0	0.123821	0.0566839	0.0447148	0.0795085	0	0	0.000836881	0	0.123099	0.048747	0.0611518	0	0	0.0211572	0	0	0	0	0.51872	0.855192
TCGA-EE-A2MH-06A-11R-A18S-07	0.126213	0.0399409	0.0782854	0.171668	0	0.0146098	0.102699	0.0594177	0.0942133	0	0	0.0305482	0	0.0582054	0.0581033	0.0728297	0.0471392	0	0.0461273	0	0	0	0	0.37596	0.927584
TCGA-EE-A2MI-06A-11R-A18U-07	0	0.0598134	0	0.182269	0	0.160111	0.0370592	0.0391331	0.0134019	0	0	0.0126755	0.0378098	0.0261986	0.147109	0.235696	0.0186985	0	0.0297854	0	0.000239117	0	0	0.314778	0.95723
TCGA-EE-A2MJ-06A-11R-A18S-07	0.137115	0	0.0129763	0.265541	0	0.0403179	0.0967134	0.0610478	0.0594731	0	0	0.0432097	0	0.0683168	0.0815826	0.0743177	0.0135218	0	0.045867	0	0	0	0	0.334766	0.949294
TCGA-EE-A2MR-06A-11R-A18S-07	0.0690616	0.081247	0.0136741	0.194086	0	0.179145	0.0303732	0.0535433	0.0566085	0	0	0	0	0.116397	0.0653102	0.120684	0.00531189	0	0.0134259	0	0	0.00113255	0	0.541376	0.844559
TCGA-EE-A3AA-06A-11R-A18S-07	0.147389	0.0234479	0.0196566	0.12387	0	0.153226	0	0.135919	0.046719	0	0	0.00245044	0	0.155171	0.0962256	0.0614328	0.0260841	0	0.00840931	0	0	0	0	0.465813	0.884047
TCGA-EE-A3AG-06A-31R-A18S-07	0.0441178	0	0.00198204	0.0814562	0	0.056184	0.00291448	0	0.00349493	0	0.00641677	0	0	0.75068	0.0173462	0.0354075	0	0	0	0	0	0	0	0.4541	0.928251
TCGA-EE-A3J3-06A-11R-A20F-07	0.0237299	0	0	0.0816673	0	0.157029	0.0168242	0.0456075	0.0224321	0.00180963	0	0	0	0.417274	0.12328	0.0728576	0	0	0.037488	0	0	0	0	0.288839	0.983921
TCGA-EE-A3JB-06A-11R-A21D-07	0	0.0603707	0	0.0197918	0	0.166527	0.0064667	0.0208786	0.00928667	0	0.00209048	0	0.00165437	0.383249	0.0665373	0.231763	0	0	0.031385	0	0	0	0	0.468543	0.884455
TCGA-EE-A3JD-06A-11R-A20F-07	0.182296	0.046901	0.0305813	0.220333	0	0.104986	0.0761715	0.0618474	0.0427176	0	0	0	0.0166899	0.0284728	0.108938	0.0655981	0.00250104	0	0.0116561	0	0	0.000309075	0	0.425492	0.906025
TCGA-ER-A193-06A-12R-A18S-07	0.0325554	0	0.00503899	0.145759	0	0.072597	0.066604	0.048467	0.0214744	0.00324203	0	0.0150991	0	0.366233	0.118427	0.0616076	0	0	0.042896	0	0	0	0	0.529516	0.848815
TCGA-ER-A196-01A-11R-A18T-07	0.00437422	0.00132188	0.0117711	0	0	0.0917272	0	0.00101796	0.00371748	0	0.023834	0	0	0.627147	0	0.0554766	0.000485747	0.0893575	0	0.0611124	0	0.0286571	0	0.365065	0.974032
TCGA-ER-A197-06A-32R-A18S-07	0	0.00711959	0.00576199	0.440797	0	0.00454994	0.0590107	0.0854582	0.0240249	0.00575479	0	0	0.0253573	0.00804199	0.0791667	0.216913	0.00426657	0	0	0.0209827	0	0.0127942	0	0.354934	0.944617
TCGA-ER-A199-06A-11R-A18T-07	0.23245	0	0.0373342	0.234265	0	0.0545517	0.0601153	0.0744903	0.0392388	0	0	0.0173602	0.0164297	0.0497121	0.0479746	0.0703782	0.0354282	0	0.0302711	0	0	0	0	0.450563	0.891998
TCGA-ER-A19A-06A-21R-A18U-07	0.00626472	0	0	0.193116	0	0.116952	0.0617555	0.0420264	0.0256069	0	0.0357905	0	0	0.236527	0.0778881	0.159025	0.00117503	0	0.0438736	0	0	0	0	0.614689	0.804525
TCGA-ER-A19M-06A-61R-A239-07	0.0116263	0	0.00969373	0.314276	0	0.0955654	0.0450922	0.0569425	0.00736919	0	0	0.0322088	0.0132727	0.161453	0.10211	0.0927831	0.00992796	0	0.0476787	0	0	0	0	0.26751	0.983969
TCGA-ER-A19P-06A-11R-A18S-07	0.0332988	0.0464172	0.0623163	0.34778	0	0.0353233	0.0216238	0.0626083	0.0807473	0	0	0.0206265	0.00663932	0.0930937	0.0658911	0.105293	0.00789945	0	0.010442	0	0	0	0	0.272415	0.983338
TCGA-ER-A19W-06A-41R-A239-07	0.0161379	0	0	0.369577	0	0	0.148804	0.0291052	0.0405292	0	0.0323411	0	0.0374225	0.0909317	0.0956953	0.106236	0.00862921	0	0.0245901	0	0	0	0	0.37778	0.929412
TCGA-ER-A1A1-06A-11R-A18U-07	0.315126	0.0306734	0.121936	0.107978	0	0.0865341	0.0477015	0.0409744	0.0954015	0	0	0	0	0.0698824	0.0124069	0.0417925	0	0.0171481	0.0124456	0	0	0	0	0.572668	0.819084
TCGA-ER-A2NB-01A-12R-A18S-07	0.0547681	0	0.0254231	0.456836	0	0	0.044374	0.0644646	0.0262589	0	0.0240927	0.00942679	0.0130859	0.0923421	0.0133847	0.100671	0.0570364	0.00992239	0.00317243	0	0	0.0047411	0	0.269038	0.98861
TCGA-ER-A2NF-01A-11R-A18T-07	0.0136039	0.00986467	0.250762	0.226788	0	0.115172	0	0.0577613	0.0578836	0	0	0.0248985	0	0.0805905	0.0537006	0.0822917	0.00146045	0	0.0252229	0	0	0	0	0.436783	0.90347
TCGA-ER-A2NG-06A-11R-A18T-07	0.00206532	0	0.00221042	0.391124	0	0	0.151615	0.0287408	0.0245524	0	0.0680305	0	0.00541071	0.139016	0.0836254	0.0683779	0.00290176	0.0014225	0.0309076	0	0	0	0	0.276539	0.984279
TCGA-FR-A44A-06A-11R-A24X-07	0	0	0.0041567	0.354586	0	0	0.0599442	0.0422766	0.00977019	0.0789029	0	0.0334294	0	0.176542	0.0819559	0.125278	0	0	0.0331575	0	0	0	0	0.433304	0.902452
TCGA-FR-A729-06A-11R-A352-07	0.0637109	0	0.0365455	0.312757	0	0.0886781	0.0326639	0.0564564	0.0707843	0	0	0.0217466	0.0109697	0.0640931	0.106113	0.0713799	0.0410922	0	0.0230101	0	0	0	0	0.26235	0.987979
TCGA-FR-A7U8-06A-21R-A352-07	0.00145961	0	0	0	0	0.12878	0	0.0287648	0.0236959	0.00916119	0.0278681	0.00525801	0	0.653893	0.00738281	0.0915231	0.00317194	0	0.0190413	0	0	0	0	0.363114	0.977005
TCGA-FR-A7U9-06A-11R-A352-07	0.0226685	0	0.00194229	0.0969271	0	0.172025	0.0101481	0.0133571	0.0503328	0	0	0.029094	0	0.188718	0.116784	0.267281	0.00356127	0	0.0271602	0	0	0	0	0.291414	0.970524
TCGA-FR-A8YD-06A-11R-A37K-07	0.078069	0	0.00488798	0.112239	0	0.0249523	0	0.0403588	0.0373036	0	0	0.0238696	0	0.521546	0.0295684	0.0897848	0	0	0.0374203	0	0	0	0	0.245135	1.01735
TCGA-FR-A8YE-06A-11R-A37K-07	0.126606	0.115488	0.00670487	0.119932	0.0576032	0.0794068	0.0451335	0.0637563	0.0774536	0	0	0.0412137	0.0102329	0.105003	0.0377102	0.0899055	0.0183856	0	0.00186172	0	0	0.00360381	0	0.537046	0.846712
TCGA-FS-A1Z0-06A-11R-A18T-07	0.0201261	0	0.0258602	0.299462	0	0	0.0828434	0.0475627	0.0440153	0	0.00209898	0.00881423	0.00602113	0.183701	0.0729921	0.14792	0.0281003	0	0.030482	0	0	0	0	0.254747	0.983294
TCGA-FS-A1Z4-06A-11R-A18T-07	0.115653	0.0785463	0.0626387	0.0795141	0	0.113656	0.056478	0.102258	0.0741175	0	0	0.00452817	0	0.127282	0.0954506	0.0686667	0	0.000813604	0.0203969	0	0	0	0	0.390973	0.921535
TCGA-FS-A1Z7-06A-11R-A18T-07	0.00313681	0.00663326	0.00142168	0	0	0.0149269	0	0.0167424	0.0296283	0.0111856	0.0277431	0	0	0.745655	0.0349239	0.0911621	0.00268085	0	0.0110677	0	0.00309215	0	0	0.640223	0.774179
TCGA-FS-A1ZC-06A-11R-A18T-07	0.000111307	0	0	0.0153471	0	0.054943	0	0	0.0134995	0	0.0105087	0	0	0.729761	0.0125611	0.156375	0	0	0.00689329	0	0	0	0	0.716192	0.699762
TCGA-FS-A1ZD-06A-11R-A18T-07	0	0.00577349	0.00777866	0.00808734	0	0.0524129	0	0.0021563	0.00160589	0	0.0439921	0.0757952	0	0.329001	0.006024	0.349049	0	0	0.118325	0	0	0	0	0.626738	0.785545
TCGA-FS-A1ZF-06A-12R-A18S-07	0	0.000989609	0	0.135002	0	0	0	0.0242245	0.0305744	0.00433169	0	0	0	0.441627	0.0913753	0.165851	0.00967491	0	0.0775557	0	0.018794	0	0	0.556804	0.83044
TCGA-FS-A1ZH-06A-11R-A18T-07	0.115185	0	0.111346	0.187773	0	0.0717597	0.10681	0	0.0088155	0	0.00682672	0.0132183	0.00922977	0.105632	0.0746415	0.15413	0	0	0.0309771	0	0	0.00365654	0	0.406203	0.913145
TCGA-FS-A1ZM-06A-12R-A18S-07	0.000682376	0	0.000226719	0.276059	0	0	0.174761	0.0390074	6.32889e-05	0	0.0387868	0	0	0.271573	0.0364582	0.13156	0.0020919	0	0.0287295	0	0	0	0	0.272899	0.979503
TCGA-FS-A1ZS-06A-12R-A18T-07	0.0163624	0	0	0.0669959	0	0.0930412	0.00612307	0.0276667	0.0051845	0	0.000884455	0.0047507	0	0.355952	0.0162562	0.398642	0	0	0.00744724	0	0	0.000693946	0	0.655369	0.761651
TCGA-FS-A1ZW-06A-12R-A18T-07	0	0.0412633	0.244911	0.155448	0	0.12317	0.0549517	0.0415582	0	0	0	0.0110792	0.0194406	0.0438296	0.107347	0.0648327	0.020392	0	0.044148	0	0.0276279	0	0	0.471434	0.88147
TCGA-FS-A4F4-06A-12R-A266-07	0.0341971	0	0.00217916	0.291286	0	0.107146	0.0113719	0.0358345	0.0166563	0	0	0.008788	0.000441681	0.374671	0.0497032	0.051908	0	0	0.0158171	0	0	0	0	0.352683	0.948672
TCGA-FS-A4F8-06A-11R-A266-07	0.0583877	0.150728	0.0542115	0.185208	0	0.139782	0.0413815	0.0286113	0.119669	0	6.62035e-05	0	0.00554545	0.0705908	0.0586538	0.0678004	0.00671261	0	0.0126516	0	0	0	0	0.416811	0.910095
TCGA-FS-A4FD-06A-11R-A266-07	0.0494242	0	0.0966492	0.182912	0	0.0293247	0.0109565	0.0720582	0.0383789	0	0	0.0145004	0	0.268207	0.0454156	0.181465	0	0	0.0107086	0	0	0	0	0.323657	0.954744
TCGA-FW-A3TU-06A-11R-A239-07	0.0320499	0	0.221391	0.226181	0	0	0.00513334	0.0130268	0.0547155	0	0	0.0238734	0.0312283	0.268332	0.0128411	0.109517	0	0	0.00171086	0	0	0	0	0.425912	0.907835
TCGA-FW-A5DY-06A-11R-A311-07	0.372451	0.0360278	0.0821819	0.111763	0	0.104684	0.0231978	0.0131259	0.04704	0	0.00997172	0	0.000381539	0.109882	0.0369196	0.038595	0	0	0.0137785	0	0	0	0	0.620519	0.785335
TCGA-GF-A3OT-06A-23R-A239-07	0.0216823	0	0.00334424	0.173187	0	0.0944431	0.0721138	0.0349061	0.00606458	0	0.0119811	0	0	0.292921	0.0783073	0.150814	0.000525912	0	0	0.0571875	0	0.0025219	0	0.253349	0.989958
TCGA-GF-A6C8-06A-12R-A311-07	0.0311065	0.00168424	0	0.153024	0	0.049031	0.134725	0	0.00928464	0	0	0.0428424	0.033595	0.148566	0.187954	0.137518	0.00957619	0	0.061093	0	0	0	0	0.271008	0.980211
TCGA-GF-A6C9-06A-11R-A311-07	0.0870587	0.0696103	0.0444099	0.104623	0	0.0743039	0.0610224	0.0435401	0.0286047	0	0.00232008	0.00439439	0	0.259662	0.0651493	0.109979	0	0	0.0453222	0	0	0	0	0.426489	0.903859
TCGA-GN-A26A-06A-11R-A18T-07	0	0.00320732	0.00184244	0.0889307	0	0.0893987	0.0513562	0	0	0	0.0515062	0	0	0.560896	0.0601676	0.0765059	0	0	0	0.0148747	0	0.00131455	0	0.55827	0.830256
TCGA-GN-A9SD-06A-11R-A40A-07	0.17627	0	0.0659307	0.212068	0	0.0397572	0.0456603	0.0534669	0.13441	0	0	0.0106749	0.0120598	0.0961275	0.0710928	0.052305	0.00752734	0	0.0226496	0	0	0	0	0.406893	0.914703
TCGA-HR-A2OH-06A-11R-A18U-07	0.0147619	0	0.00737171	0.45813	0	0.0109528	0.0971487	0.0843694	0.017326	0	0.00176609	0	0.0238692	0.113712	0.0841668	0.0540127	0.00779706	0	0.0246151	0	0	0	0	0.261203	0.996111
TCGA-QB-A6FS-06A-11R-A311-07	0.105146	0	0.0847163	0.311416	0	0	0.0472562	0.0269674	0.0647641	0	0	0.0390943	0.0197296	0.0878087	0.0500251	0.12775	0.00285339	0	0.0324726	0	0	0	0	0.391803	0.920958
TCGA-W3-A825-06A-11R-A352-07	0.0556686	0	0.0185505	0.290535	0	0.0210228	0.140802	0.0386665	0.0325812	0	0	0	0.0105714	0.19674	0.0486875	0.120791	0.0054828	0	0.0198999	0	0	0	0	0.420038	0.906992
TCGA-W3-AA1W-06A-11R-A38C-07	0.0372669	0	0.00481394	0.429291	0	0.00421827	0.0972222	0.0826841	0.0438192	0	0	0.00311431	0	0.0918597	0.10551	0.0894182	0.010782	0	0	0	0	0	0	0.421764	0.910444
TCGA-WE-A8K1-06A-21R-A37K-07	0.0265523	0	0.0107685	0.364788	0	0.0227922	0.0283005	0.0679286	0.0833555	0	0	0.0504227	0.0178005	0.153693	0.101177	0.0658511	0.0065704	0	0	0	0	0	0	0.264682	0.994108
TCGA-WE-A8K5-06A-11R-A37K-07	0	0.0050874	0.000727433	0.183102	0	0.115533	0.0174875	0.059999	0.0387649	0	0	0.0190087	0	0.300974	0.0899055	0.134159	0.00493756	0	0.0303144	0	0	0	0	0.258082	0.990732
TCGA-WE-A8K6-06A-11R-A37K-07	0.00280531	0.00164741	0	0	0	0	0	0.0317355	0.0418633	0.040314	0.0339555	0	0	0.664532	0.0280967	0.143344	0	0	0.00518072	0	0.00652512	0	0	0.302725	1.02598
TCGA-WE-A8ZN-06A-11R-A37K-07	0.0161344	0.000968137	0.00476763	0.292739	0	0.0696586	0.126596	0.029269	0.0166384	0	0	0.0258139	0	0.131056	0.0995336	0.119526	0.0164516	0	0.0508477	0	0	0	0	0.354578	0.939026
TCGA-WE-A8ZR-06A-11R-A37K-07	0.143176	0	0.0795928	0.0732345	0	0.0325724	0.0380327	0.0453681	0.0475815	0	0	0.00549674	0	0.433686	0.040786	0.038623	0	0	0.0218501	0	0	0	0	0.290439	0.98024
TCGA-WE-AA9Y-06A-12R-A38C-07	0.131505	0.0150117	0.0236123	0.159116	0	0.111339	0.0256839	0.0278151	0.0809348	0	0	0.0374016	0.076552	0.116856	0.00394641	0.126585	0.010219	0	0.0534222	0	0	0	0	0.263553	0.975992
TCGA-WE-AAA4-06A-12R-A38C-07	0.00395882	0	0	0.453893	0	0	0.0488183	0.0223405	0.0445753	0	0.109968	0	0.0635377	0.0650134	0.0535592	0.12922	0.00511637	0	0	0	0	0	0	0.388391	0.931029
TCGA-XV-AB01-06A-12R-A40A-07	0.0334066	0.0350602	0.0875498	0.258026	0	0.0739141	0	0.0038768	0.0892476	0	0	0.0925909	0.0185023	0.0348235	0.0328294	0.178495	0.00567529	0	0.0542183	0	0	0.00178432	0	0.270817	0.979413
TCGA-YD-A9TA-06A-11R-A39D-07	0.131221	0	0.0247721	0.0762781	0	0.116568	0.0839696	0.0214508	0.00493273	0	0.0106348	0.00941061	0	0.324508	0.0889812	0.0904468	0.00152966	0	0.0152962	0	0	0	0	0.311555	0.960295
TCGA-YG-AA3N-01A-11R-A38C-07	0.0340498	0	0.00207823	0.484721	0	0	0.00890391	0.0953217	0.059642	0	0	0.0606213	0.022452	0.0618889	0.0333305	0.0760696	0.0170612	0	0.0438601	0	0	0	0	0.253852	1.00972
TCGA-Z2-AA3V-06A-11R-A39D-07	0.0439364	0	0.00491601	0.213191	0	0	0	0.0352333	0.0853411	0	0.00942174	0.0305575	0.00151629	0.364515	0.0529973	0.135434	0	0	0.0229406	0	0	0	0	0.47032	0.882093
TCGA-BF-A1Q0-01A-21R-A18S-07	0.0397065	0	0.0140219	0.142884	0	0.0898533	0.0146466	0.0786107	0.00788036	6.70282e-05	0	0.0596999	0.00134737	0.0893191	0.199379	0.115959	0.0921101	0	0.0545153	0	0	0	0.01	0.22687	1.00258
TCGA-BF-AAP4-01A-11R-A40A-07	0	0.044654	0	0.417921	0	0	0.164061	0.0586645	0	0	0.000135837	0.0961622	0.0192171	0.0102843	0.0437288	0.0852628	0.0248894	0	0.0350189	0	0	0	0.01	0.232524	1.01475
TCGA-BF-AAP7-01A-11R-A40A-07	0.0135307	0	0.00162817	0.336828	0	0	0.160251	0.0421821	0	0	0.00153298	0.0770447	0.0378462	0.049656	0.0515952	0.124434	0.0304229	0	0.0730477	0	0	0	0.01	0.21311	1.00567
TCGA-D3-A2JE-06A-11R-A37K-07	0.162721	0	0.0672344	0.0721958	0	0.096871	0.0310146	0.127627	0.0297646	0	0	0.0229824	0	0.225738	0.0782517	0.0594583	0.00912794	0	0.0170129	0	0	0	0.01	0.237543	0.993116
TCGA-D3-A2JP-06A-11R-A18S-07	0.0147678	0	0.00695337	0.308593	0	0.0896903	0.0819714	0.0381456	0	0	0	0.0642731	0.0224857	0.0634946	0.141746	0.051746	0.026265	0	0.0898679	0	0	0	0.01	0.21489	1.01219
TCGA-D3-A3MV-06A-11R-A21D-07	0.0576776	0	0	0.0267134	0	0.0704781	0.00711156	0	0.021569	0	0.0174516	0	0	0.594725	0.00931297	0.183981	0	0	0.0109795	0	0	0	0.01	0.242354	1.04809
TCGA-DA-A1I0-06A-11R-A20F-07	0.0713416	0.0737201	0.011735	0.22604	0	0.0299955	0	0.0215344	0.135481	0	0	0.0297358	0.0181782	0.102299	0.0235023	0.195374	0.0249816	0	0.0330755	0	0	0.00300673	0.01	0.230218	0.992898
TCGA-DA-A1I4-06A-11R-A18U-07	0	0.0109305	0	0.0247879	0	0.0904217	0.00900364	0	0.00479073	0	0	0.0162731	0.107213	0.485608	0.0154809	0.18119	0.00858551	0	0.0455418	0	0	0.000173201	0.01	0.220921	1.03674
TCGA-DA-A3F5-06A-11R-A20F-07	0	0.00267132	0.00198309	0.0480218	0	0.0301223	0.00308616	0	0.0106893	0.0295047	0.101828	0	0	0.426763	0	0.0194162	0	0.0221702	0	0.156877	0	0.146866	0.01	0.235403	1.02837
TCGA-EE-A2A6-06A-11R-A18T-07	0.0312381	0.0479293	0.0495645	0.346995	0	0	0.115808	0.0707889	0.0575272	0	0.0305435	0.0201512	0.0191673	0.0776589	0.0638438	0.0402474	0.0109273	0	0.0176088	0	0	0	0.01	0.239717	0.999315
TCGA-ER-A19D-06A-11R-A18S-07	0.0408098	0	0	0.0977092	0	0.162498	0.0228297	0.0283185	0.0135798	0.00321273	0	0	0	0.204227	0.108879	0.277527	0.0125332	0	0.0278767	0	0	0	0.01	0.236119	0.995665
TCGA-ER-A19N-06A-11R-A18S-07	0.0158774	0	0.0596857	0.216753	0	0.0816748	0.0405971	0.0162374	0.036748	0	0	0	0.0210507	0.244199	0.0446044	0.18619	0.0224822	0	0.0139004	0	0	0	0.01	0.224327	0.998044
TCGA-ER-A2NC-06A-11R-A18T-07	0.027811	0	0	0.0733601	0	0.131409	0.00167123	0.0181967	0.0122988	0	0	0.0111303	0.202985	0.00441534	0.0319629	0.439429	0.00340039	0	0.0419304	0	0	0	0.01	0.231162	0.99606
TCGA-ER-A2NH-06A-11R-A18S-07	0.0388273	0	0.035588	0.485623	0	0	0.102487	0.0310582	0.0484235	0	0	0.0332985	0.0311288	0.0174397	0.0718115	0.0779366	0.00833913	0	0.017949	0	8.97104e-05	0	0.01	0.223352	1.01959
TCGA-FS-A1ZU-06A-12R-A18T-07	0.0562381	0	0.00229564	0.0149547	0	0.0307774	0	0.0491254	0	6.91309e-05	0	0.0370665	0.0241513	0.373679	0.05601	0.338736	0	0	0	0.0143403	0	0.00255633	0.01	0.23689	1.0214
TCGA-GN-A4U8-06A-11R-A32P-07	0.0853296	0	0.0441899	0.241242	0	0.066797	0.108616	0.0644071	0.0194159	0	0	0.0017141	0.0172179	0.14386	0.0772933	0.0826319	0.0285045	0	0.0187818	0	0	0	0.01	0.230339	0.991713
TCGA-W3-A828-06A-11R-A352-07	0.0542472	0	0.00104235	0.0452176	0	0.157479	0.000861318	0.0683059	0.000203405	0	0	0.0290864	0.00948401	0.092908	0.0627196	0.352687	0.0268452	0	0.0862246	0	0	0.0126892	0.01	0.237873	0.98675
TCGA-3N-A9WC-06A-11R-A38C-07	0.0436845	0	0.00752868	0.28528	0	0.160896	0.0225269	0.0922135	0.0204963	0	0	0.0574665	0.0128925	0.0511485	0.17563	0.0441306	0.00970591	0	0.0164006	0	0	0	0.02	0.204208	1.03505
TCGA-D3-A3C7-06A-11R-A18U-07	0.0146668	0	0.0020182	0.207613	0	0	0.0157053	0.0373589	0.0195397	0	0.00884026	0	0	0.400321	0.0640627	0.131835	0.0407625	0	0	0.0561556	0	0.00112118	0.02	0.202704	1.02755
TCGA-D3-A8GN-06A-11R-A37K-07	0.0610717	0	0.0875982	0.349451	0	0.0759251	0.108963	0.0263179	0.0536732	0	0.00859404	0	0.0109226	0.117038	0.0524956	0.0448792	0	0	0.000793445	0	0	0.00227629	0.02	0.21083	1.01418
TCGA-D3-A8GV-06A-11R-A37K-07	0.0029403	0	0.00324868	0.114193	0	0.00790629	0.0850705	0.0347082	0.00593575	0	0.0263917	0.000954578	0	0.476543	0.0482558	0.162089	0	0	0.0317634	0	0	0	0.02	0.204064	1.03684
TCGA-DA-A1HV-06A-21R-A18S-07	0.0321891	0	0.0150555	0.18125	0	0.165426	0.0148822	0.0668018	0.0273324	0	0	0.0287885	0.0209234	0.134677	0.144328	0.106391	0.0145079	0	0.0474467	0	0	0	0.02	0.201387	1.0117
TCGA-DA-A1HW-06A-11R-A18U-07	0.027213	0	0.0255768	0.339043	0	0.0995485	0.0826452	0.0515962	0.0610184	0	0	0.0157912	0.0137912	0.0636637	0.0987004	0.0438384	0.0189462	0	0.0586276	0	0	0	0.02	0.207618	1.01688
TCGA-EB-A5UL-06A-11R-A311-07	0.05946	0.0199094	0.0512475	0.281382	0	0.0634362	0.101066	0.113079	0.0579861	0	0.0282217	0.00345259	0.00636119	0.081475	0.0778151	0.0449001	0.00144388	0	0.00876487	0	0	0	0.02	0.205902	1.01687
TCGA-EE-A2GI-06A-11R-A18T-07	0.0345486	0	0.0846849	0.386325	0	0	0.0719861	0.0585661	0.0593261	0	0	0.0257458	0.00319831	0.0846268	0.113824	0.0484383	0.0121079	0	0.0166225	0	0	0	0.02	0.20634	1.02008
TCGA-ER-A195-06A-11R-A18U-07	0.0138112	0	0.00297593	0.236754	0	0.0232561	0.0298847	0.0285385	0.0470543	0	0	0.0505777	0.0238611	0.200815	0.103375	0.182765	0.022635	0	0.0336963	0	0	0	0.02	0.205348	1.00876
TCGA-ER-A19H-06A-12R-A18S-07	0.0336544	0	0	0.215279	0	0.068626	0.050042	0.0400927	0.0350386	0	0	0.0455478	0.00435279	0.184064	0.119627	0.13646	0.00551455	0	0.0617013	0	0	0	0.02	0.207403	1.00661
TCGA-ER-A3ET-06A-11R-A20F-07	0.0605585	0.0271333	0.0056148	0.079804	0	0.143168	0.00513491	0.0261691	0.0362208	0	0.0135857	0.0268239	0.0893935	0.0341325	0.0448782	0.346572	0.0202078	0	0.0406027	0	0	0	0.02	0.211044	0.996012
TCGA-GN-A266-06A-11R-A18T-07	0	0.0280354	0.000988764	0.0774589	0	0.180875	0.0299097	0.0377981	0.0159817	0	0	0	0	0.28085	0.0770109	0.223364	0.00956239	0	0.0381642	0	0	0	0.02	0.202941	1.01307
TCGA-HR-A2OG-06A-21R-A18U-07	0	0.00682414	0.121673	0.0574602	0	0.0860342	0.0465349	0.00859591	0.0410675	0	0	0.0174426	0.00712102	0.412857	0.0597872	0.118641	0.0018351	0	0.0127096	0	0	0.00141608	0.02	0.20332	1.02411
TCGA-D3-A3C6-06A-12R-A18U-07	0	0.00215676	0	0	0	0.0798193	0.019843	0.00966683	0	0	0.0249945	0	0	0.537418	0.0565641	0.237229	0	0	0.0323084	0	0	0	0.03	0.199961	1.06735
TCGA-D3-A8GE-06A-11R-A37K-07	0.0579293	0	0.0178486	0.217368	0	0.276522	0	0.0434724	0.0273154	0.0130168	0	0.0232235	0.00249332	0.0183648	0.112421	0.150753	0.00869647	0	0.0305754	0	0	0	0.03	0.195557	1.02346
TCGA-EE-A2GN-06A-11R-A18S-07	0.0284957	0	0.0104113	0.067414	0	0.0456916	0.00382157	0.0769089	0.0196621	0	0.00823293	0.00670228	0	0.427356	0.0778135	0.193766	0	0	0.0337247	0	0	0	0.03	0.197719	1.03456
TCGA-EE-A2GO-06A-11R-A18S-07	0	0	0	0.0661732	0	0	0.0705293	0.0219664	0	0	0.00418165	0.00829654	0	0.613744	0.0186309	0.172499	0	0	0.0239795	0	0	0	0.03	0.197877	1.07955
TCGA-EE-A3JE-06A-11R-A20F-07	0.0234851	0.0148277	0.027995	0.396055	0	0.0217984	0.114391	0.0755129	0.0247032	0	0	0	0	0.154707	0.0639932	0.0652274	0.00952989	0	0.000326875	0.00212664	0.00532056	0	0.03	0.198292	1.02064
TCGA-FR-A7UA-06A-32R-A352-07	0.0190035	0	0.0185521	0.431373	0	0	0.0533841	0.0860165	0.0625539	0	0	0.00607754	0	0.171865	0.0601383	0.0910362	0	0	0	0	0	0	0.03	0.196821	1.02898
TCGA-WE-A8JZ-06A-11R-A37K-07	0.0395262	0	0	0.131372	0	0.132652	0.0277337	0.0292137	0.0325144	0	0	0.00422465	0	0.451455	0.0633323	0.0572544	0.00290794	0	0.0278137	0	0	0	0.03	0.195561	1.03219
TCGA-D3-A3CE-06A-11R-A18S-07	0.00045502	0	0.115861	0.328314	0	0.100537	0.0464272	0.0403946	0.0249535	0	0	0.0357661	0.0315366	0.0289307	0.0929237	0.111971	0.0229714	0	0.0189571	0	0	0	0.04	0.18751	1.02306
TCGA-D3-A3MR-06A-11R-A21D-07	0.0401318	0.00593861	0.0365947	0.270163	0	0	0.114115	0.0594038	0.0601926	0	0	0.0140763	0	0.225334	0.0779933	0.0537231	0.0102637	0	0.0320702	0	0	0	0.04	0.187563	1.01444
TCGA-D3-A51N-06A-11R-A266-07	0	0.0615048	0.00826054	0.0516486	0	0.0965517	0.0148521	0.0563892	0.018445	0	0	0.0196789	0	0.437195	0.135555	0.0950784	0.0018316	0	0.00300942	0	0	0	0.04	0.187976	1.04103
TCGA-EE-A29N-06A-12R-A18S-07	0.0210095	0.0879954	0.0239311	0.130834	0	0.054386	0.0817043	0.0229252	0.114821	0	0	0.0166338	7.24062e-05	0.234079	0.0594225	0.109046	0.00781563	0	0.0353233	0	0	0	0.04	0.187971	1.00939
TCGA-EE-A29P-06A-11R-A18T-07	0.00692159	0	0.00878043	0.464295	0	0.0460086	0.0356889	0.0767271	0.049869	0	0	0.00065743	0.0240197	0.097533	0.078607	0.103092	0.006831	0	0.000969139	0	0	0	0.04	0.194198	1.03607
TCGA-EE-A2A0-06A-11R-A18T-07	0.0309135	0.024986	0.0663928	0.135532	0	0.173863	0.0556621	0.00317371	0.00170291	0.0450104	0	0	0.00169522	0.0524243	0.0556474	0.335603	0.00785	0	0.00954395	0	0	0	0.04	0.193224	1.00652
TCGA-EE-A2GC-06A-11R-A18T-07	0.0371448	0	0.0613359	0.362436	0	0.0392657	0.0411661	0.0742067	0.0214698	0	0	0.0100186	0.0258257	0	0.101714	0.207055	0	0	0.0183615	0	0	0	0.04	0.191767	1.01922
TCGA-EE-A2MU-06A-21R-A18S-07	0.0166164	0	0	0.3172	0	0.0734924	0.0556786	0.0311214	0.0199053	0	0	0.0258838	0.0295315	0.104137	0.148732	0.130095	0.00275825	0	0.0448484	0	0	0	0.04	0.188187	1.02289
TCGA-FS-A1ZA-06A-11R-A18T-07	0.111509	0	0.00855651	0.100566	0	0.13992	0.0215576	0.0736837	0	0	0.0214826	0	0	0.22854	0.157475	0.116568	0.0120788	0	0.00806217	0	0	0	0.04	0.191015	1.01842
TCGA-XV-AAZV-01A-11R-A40A-07	0	0.0074004	0	0.224291	0	0.105135	0.124681	0.048712	0.0176354	0	0	0.0449455	0.0839954	0.0386696	0.0382591	0.176942	0.00408375	0.0106717	0.0745788	0	0	0	0.04	0.19482	1.00587
TCGA-D3-A8GM-06A-11R-A37K-07	0.0938239	0	0.0149056	0.122937	0	0.0691692	0.0757697	0.0281906	0.0418146	0	0.00929628	0.00171052	0	0.307483	0.0773058	0.112168	0.0264232	0	0.0190028	0	0	0	0.05	0.183221	1.01694
TCGA-D9-A148-06A-11R-A18S-07	0.038598	0	0.00654908	0.177871	0	0.122173	0	0.0855733	0.0186247	0	0	0.0433123	0	0.315581	0.112751	0.0585222	0.00572808	0	0.0147171	0	0	0	0.05	0.171863	1.0345
TCGA-EB-A3XD-01A-22R-A239-07	0.0499625	0	0	0.181338	0	0.121857	0.016128	0	0.0713204	0	0.0137438	0.000619004	0	0.249225	0.0628691	0.10413	0.0709616	0	0.057846	0	0	0	0.05	0.183559	1.01433
TCGA-EB-A82B-01A-11R-A352-07	0.00851812	0	0.0900675	0.217417	0	0.0916757	0.115065	0.0426408	0.0140775	0	0.030114	0	0.00305787	0.150169	0.0836879	0.130798	0.0124644	0	0	0.00621706	0	0.00402968	0.05	0.176162	1.0165
TCGA-EE-A2MP-06A-11R-A18S-07	0.00864903	0	0.00279075	0.404171	0	0.0280922	0.031556	0.0567923	0.0288034	0	0	0.0409498	0.0211207	0.0994246	0.0787731	0.183289	0.00457664	0	0.011011	0	0	0	0.05	0.185314	1.02903
TCGA-EE-A3AB-06A-11R-A18S-07	0.0252521	0	0.0115261	0.057561	0	0.0513518	0.0181052	0.0225656	0.0271809	0	0	0.00036784	0.0727472	0.361572	0.0234649	0.286651	0.00814456	0	0.0333972	0	0	0.000112718	0.05	0.18276	1.03874
TCGA-EE-A3AC-06A-11R-A18S-07	0.0479161	0	0.0198061	0.298083	0	0.0269183	0.0825942	0.0398381	0.0593888	0	0.0152053	0	0.0499561	0.100963	0.105652	0.114771	0.0275671	0	0.0113406	0	0	0	0.05	0.176711	1.01836
TCGA-ER-A19G-06A-11R-A18U-07	0.0339669	0	0.0046485	0.0503978	0	0.0819469	0.0681075	0.014944	0.00962506	0.053803	0	0.0450734	0	0.382899	0.121641	0.0810409	0.0122064	0	0.0397003	0	0	0	0.05	0.175127	1.03486
TCGA-ER-A19J-06A-11R-A18S-07	0.0241841	0	0.00477774	0.116813	0	0.0756982	0.00319852	0.0326695	0.0160052	0	0	0.00617698	0	0.451918	0.0383019	0.199374	0	0	0.0308823	0	0	0	0.05	0.169174	1.05449
TCGA-ER-A3EV-06A-11R-A20F-07	0.0207687	0	0.103914	0.321526	0	0	0.0152346	0.130664	0	0	0	0.0654368	0.0067691	0.0515134	0.0493678	0.14642	0.0883855	0	0	0	0	0	0.05	0.186988	1.01925
TCGA-ER-A42L-06A-11R-A24X-07	0.0172062	0	0.0244169	0.383319	0	0.00483653	0.122052	0.0412626	0.0349602	0.00133153	0	0.0211624	0.0753444	0	0.0678352	0.158781	0.020052	0	0.0269284	0	0.0005117	0	0.05	0.184371	1.01901
TCGA-GN-A4U5-01A-11R-A32P-07	0.0218863	0	0	0.395538	0	0.0562414	0.0857208	0.0905429	0.016697	0	0.00463132	0.0236701	0.0141998	0.0426393	0.0951377	0.0787171	0.0242339	0	0.0476535	0	0	0.00249056	0.05	0.172478	1.03859
TCGA-GN-A4U9-06A-11R-A32P-07	0.0397484	0	0.0031643	0.0464438	0	0.192759	0.058863	0.048127	0.00952811	0	0	0.00444804	0.0338956	0.266665	0.0518466	0.186371	0.0311876	0	0.0269528	0	0	0	0.05	0.170842	1.02125
TCGA-WE-A8ZO-06A-11R-A37K-07	0.00489822	0	0.00398049	0.176169	0	0.168423	0.0561555	0.040405	0.0128872	0	0	0.0310052	0.0250811	0.0701161	0.15977	0.149893	0.0145079	0	0.0797562	0	0.00695178	0	0.05	0.183177	1.01871
TCGA-Z2-A8RT-06A-11R-A37K-07	0.0319704	0.0138216	0.0376419	0.155697	0	0.170721	0.0173381	0.0637692	0.0844903	0	0	0.0081808	0.0124981	0.0997684	0.0954847	0.157671	0.0258689	0	0.0250778	0	0	0	0.05	0.181286	1.01582
TCGA-BF-A5ER-01A-12R-A27Q-07	0.0122872	0.00383679	0	0.0525422	0	0.131898	0.0189429	0.00152877	0.0205583	0	0.0635418	0	0.0237064	0.313641	0.0223609	0.320219	0	0	0.0149364	0	0	0	0.06	0.152153	1.04808
TCGA-D3-A8GC-06A-11R-A37K-07	0.0281481	0	0.0858629	0.0420325	0	0.13835	0.0239186	0.0602403	0.021509	0.000645667	0	0.0255802	0	0.270865	0.0716384	0.192345	0.0150827	0	0.0237809	0	0	0	0.06	0.167278	1.02406
TCGA-D3-A8GS-06A-12R-A37K-07	0	0.0442733	0.0462277	0.218555	0	0.100927	0.224635	0	0.0152638	0	0	0.027025	0.00451042	0.0726019	0.0884482	0.0747132	0.0168534	0	0.0659665	0	0	0	0.06	0.161581	1.01982
TCGA-D9-A1JW-06A-11R-A18S-07	0.0678703	0	0.00675771	0.228436	0	0.113831	0.00467799	0.0445144	0.0857576	0	0	0.0425213	0	0.177452	0.0923402	0.103739	0	0	0.0321036	0	0	0	0.06	0.16141	1.03181
TCGA-D9-A3Z1-06A-11R-A239-07	0	0.0143347	0.052858	0.288986	0	0.0422826	0.136571	0.0337667	0	0.037086	0.0121271	0	0	0.114192	0.053542	0.197037	0.00811891	0	0.00589585	0	0	0.00320262	0.06	0.167813	1.02127
TCGA-D9-A3Z4-01A-11R-A239-07	0.0514656	0	0.00117226	0.159325	0	0.163471	0.0505392	0.0545246	0.0468753	0	0.013302	0	0	0.0872127	0.103047	0.208969	0.0288322	0	0.0312647	0	0	0	0.06	0.158647	1.02395
TCGA-D9-A4Z5-01A-11R-A266-07	0.0245393	0	0.000651498	0.0370948	0	0.103396	0	0.00797015	0.0182817	0	0.0234459	0	0.0143424	0.146972	0.0416955	0.568062	0	0	0	0.00865798	0	0.0048904	0.06	0.152747	1.05556
TCGA-DA-A1I1-06A-12R-A18U-07	0.0168959	0.00325274	0	0.101648	0	0.154594	0.0531742	0.0266143	0.0160138	0	0.00490575	0	0	0.304836	0.145718	0.134367	0.0068455	0	0.0258817	0	0.00133623	0.00391751	0.06	0.152313	1.04242
TCGA-DA-A95V-06A-11R-A37K-07	0.0434017	0	0.0644871	0.29504	0	0	0.00942129	0.0371541	0.106528	0	0.02665	0	0	0.180707	0.0871834	0.113614	0.00271328	0	0.0331	0	0	0	0.06	0.162006	1.02813
TCGA-EB-A4OY-01A-11R-A266-07	0.0414231	0	0	0.403134	0	0	0.0156852	0.0524578	0.0570449	0	0	0.0315198	0.00236701	0.189733	0.030953	0.163269	4.74661e-05	0	0.0123665	0	0	0	0.06	0.161244	1.04047
TCGA-EE-A29H-06A-12R-A18S-07	0.149776	0	0	0.119437	0	0.0503521	0.0171413	0.106022	0.0466155	0	0	0.0294385	0	0.27597	0.0571629	0.104432	0.00119144	0	0.0424612	0	0	0	0.06	0.15487	1.02868
TCGA-EE-A29M-06A-11R-A18T-07	0.0835379	0	0.0407315	0.251611	0	0.0188486	0.0722082	0.0654636	0.0763663	0	0.0145945	0.0275774	0.00121308	0.107703	0.0940919	0.0823861	0.0344584	0	0.0292083	0	0	0	0.06	0.16798	1.02231
TCGA-EE-A29T-06A-11R-A18T-07	0.0192032	0	0.0754262	0.206497	0	0.0343104	0.0353645	0.0441364	0.0295444	0	0	0.0149669	0.00433826	0.199712	0.0505197	0.261903	0	0	0.0240772	0	0	0	0.06	0.161839	1.02383
TCGA-EE-A3J5-06A-11R-A20F-07	0.0115154	0	0.0467601	0.300112	0	0	0.036739	0.0589894	0.0778641	0	0	0.0197626	0.0272131	0.10926	0.136292	0.119163	0.0206448	0	0.0356849	0	0	0	0.06	0.155341	1.03197
TCGA-EE-A3JA-06A-11R-A20F-07	0.0280282	0	0.0727617	0.241631	0	0.156915	0.0390208	0.0366186	0	0.0584407	0	0	0.0245652	0.0879446	0.0761131	0.173939	0.00344374	0	0.000577827	0	0	0	0.06	0.153543	1.03161
TCGA-EE-A3JH-06A-11R-A21D-07	0.0527853	0	0.0455624	0.228019	0	0.0722031	0.0440041	0.0492119	0.0708172	0	0	0.0287574	0.0122595	0.214044	0.0912528	0.0511641	0.0166808	0	0.0232384	0	0	0	0.06	0.167425	1.02476
TCGA-ER-A19C-06A-11R-A18S-07	0.0285566	0	0.00464653	0.025237	0	0.0412602	0.0489572	0	0.0182535	0	0	0.00274546	0	0.64434	0.037471	0.0973289	0	0	0.0512035	0	0	0	0.06	0.160737	1.10008
TCGA-FR-A3R1-01A-11R-A239-07	0.0270892	0	0.0608844	0.371244	0	0	0.101209	0.0852766	0.01557	0	0	0.0305842	0.00213145	0	0.0582625	0.219773	0.0139377	0	0.0140381	0	0	0	0.06	0.150837	1.03668
TCGA-FS-A1ZP-06A-11R-A18T-07	0.0923574	0	0.0216694	0.128627	0	0.109167	0.0135555	0.0455204	0.0249887	0.00145569	0	0.0243471	0.00620011	0	0.0611117	0.366736	0.0608174	0	0.0434465	0	0	0	0.06	0.166571	1.01474
TCGA-GF-A769-01A-32R-A32P-07	0.00702236	0	0	0	0	0.250496	0	0.00660236	0.0575246	0	0.0145594	0.0579204	0.0443414	0.33849	0.0260095	0.0501423	0	0	0.146892	0	0	0	0.06	0.156846	1.03226
TCGA-GN-A262-06A-11R-A18T-07	0.0834087	0	0	0.00494976	0	0.0689802	0	0.123073	0	0	0.0679927	0	0	0.287001	0.0944454	0.202371	0.00283049	0	0.0649477	0	0	0	0.06	0.153844	1.03154
TCGA-GN-A26C-01A-11R-A18T-07	0.0106365	0.00302097	0.0393141	0.337022	0	0.0028861	0.0752551	0.0343278	0.0354477	0	0.020847	0	0	0.142991	0.142683	0.151445	0.00412403	0	0	0	0	0	0.06	0.168276	1.03192
TCGA-XV-A9W2-01A-11R-A39D-07	0.0188645	0	0.00312673	0.115343	0	0.175976	0	0.00864478	0.00601415	0	0	0.0168208	0.0424342	0.150737	0.251974	0	0.0801699	0	0.11099	0	0	0.0189056	0.06	0.151525	1.05034
TCGA-BF-A5EQ-01A-21R-A27Q-07	0.062843	0	0.0288256	0.170324	0	0.158028	0.0491499	0.0395538	0.0138647	0.0109288	0	0.0411918	0.0180417	0.0714152	0.100515	0.14536	0.0141517	0	0.0758065	0	0	0	0.07	0.139222	1.0285
TCGA-BF-A9VF-01A-11R-A37K-07	0	0.0611249	0.0293539	0.0528344	0	0.0049904	0.000798719	0.0895086	0	0.0154013	0.0375734	0	0	0.287821	0.00416132	0.137796	0.0223224	0	0.245069	0	0.0112444	0	0.07	0.14948	1.03146
TCGA-D3-A5GN-06A-11R-A27Q-07	0.0115244	0	0.0277101	0.20998	0	0.0976012	0.0669998	0.0614263	0	0	0	0.0504538	0.0180178	0.267872	0.100285	0.0558866	0.0031181	0	0.0291245	0	0	0	0.07	0.147735	1.03732
TCGA-D3-A5GS-06A-11R-A27Q-07	0.0185902	0	0.00056121	0.258547	0	0.101735	0.0469517	0.0804011	0.0345357	0	0	0	0.00635797	0.112209	0.136071	0.145066	0.0178313	0	0.0411431	0	0	0	0.07	0.141986	1.04072
TCGA-D3-A5GU-06A-11R-A27Q-07	0.0128566	0	0	0.265875	0	0.112523	0.00221314	0.0569738	0.00897072	0	0	0.0813237	0.0309845	0.00202133	0.110278	0.226071	0.0124564	0	0.0746984	0	0.0027541	0	0.07	0.146197	1.03901
TCGA-EB-A4IQ-01A-12R-A266-07	0.0230201	0	0	0.0423017	0	0.0078212	0.00770343	0.077706	0.0176945	0	0.0230234	0	0	0.624771	0	0.115079	0.00675417	0.00218436	0.0409109	0	0	0.0110307	0.07	0.146096	1.10505
TCGA-EB-A4XL-01A-11R-A27Q-07	0.00589039	0	0.0101265	0.248034	0	0.0477165	0.0834137	0.0637057	0.0339794	0	0	0.00982637	0	0.0971263	0.103137	0.118282	0.0865854	0	0.0870562	0	0	0.00511965	0.07	0.139363	1.02809
TCGA-EB-A551-01A-21R-A27Q-07	0	0	0.0349704	0.391429	0	0	0.152921	0.100804	0.0382108	0	0	0.00747541	0.0356304	0	0.0862608	0.138137	0	0	0.0141623	0	0	0	0.07	0.144801	1.048
TCGA-EB-A5SG-06A-11R-A311-07	0.00128381	0	0.0452903	0.432302	0	0	0.145173	0.0466643	0.0277975	0	0	0.00965618	0.000847574	0.0971888	0.105633	0.0608633	0.00959005	0	0.0177103	0	0	0	0.07	0.139468	1.05272
TCGA-EB-A6R0-01A-12R-A32P-07	0	0	0.00102759	0.471323	0	0	0.146328	0.0397864	0.0279054	0	0	0.0171892	0.0246957	0	0.169276	0.0836695	0.000679975	0	0.0181187	0	0	0	0.07	0.143915	1.07148
TCGA-EE-A2GU-06A-11R-A18T-07	0.0313919	0	0.0100915	0.512365	0	0	0.114205	0.0430583	0.042761	0	0.0270431	0	0.035783	0.0179096	0.0457582	0.0928496	0.00700473	0	0.0197788	0	0	0	0.07	0.142594	1.06388
TCGA-EE-A2MS-06A-11R-A18S-07	0.0227543	0	0.0686718	0.300798	0	0.113666	0	0.0788504	0.0319469	0.0448838	0	0.0115525	0.0138098	0	0.0883308	0.224735	0	0	0	0	0	0	0.07	0.145238	1.04594
TCGA-ER-A194-01A-11R-A18U-07	0.00551076	0	0	0.349249	0	0.0518401	0.0504344	0.0605447	0.0561254	0	0	0.00462576	0.0724865	0.0814563	0.0865879	0.147474	0.012854	0	0.0208109	0	0	0	0.07	0.144934	1.03989
TCGA-ER-A3PL-06A-11R-A239-07	0.00888697	0	0	0.0797581	0	0.0941785	0	0.0491731	0.0294203	0.00121847	0	0.015045	0	0.463361	0.0747645	0.173025	0	0	0.00770913	0	0	0.00346037	0.07	0.147581	1.06975
TCGA-RP-A693-06A-13R-A311-07	0.0355005	0	0.0442099	0.207958	0	0.0353329	0.013617	0.0769237	0.0275271	0	0	0.0318667	0.0176883	0.109263	0.0707176	0.322929	0	0	0.00646647	0	0	0	0.07	0.147664	1.02974
TCGA-WE-A8K4-01A-12R-A37K-07	0	0.0439085	0	0.545974	0	0	0.02322	0.115072	0.0513702	0	0	0.0674516	0.0187808	0.0358602	0.0667213	0.0153919	0.00976947	0	0	0	0.00648049	0	0.07	0.148596	1.09234
TCGA-D3-A2JC-06A-11R-A18T-07	0.00858539	0	0.00177593	0.144536	0	0.181382	0.0495982	0.048426	0.0581046	0	0	0.0110636	0.0481639	0.244215	0.0814306	0.0985164	0.0148868	0	0.00931469	0	0	0	0.08	0.138695	1.04003
TCGA-D3-A51J-06A-11R-A266-07	0.0260676	0	0.00129464	0.34803	0	0.0708603	0.0277536	0.0739828	0.0581047	0	0	0.0194368	0.0187435	0.167524	0.0726083	0.0821685	0.00989602	0	0.0235291	0	0	0	0.08	0.137065	1.05059
TCGA-EB-A3HV-01A-11R-A21D-07	0.000600739	0	0	0.0489817	0	0.118842	0	0.0231931	0.0363259	0	0	0.00368601	0.0188524	0.214845	0.0362844	0.275661	0.071097	0	0.135977	0	0	0.0156541	0.08	0.137829	1.03625
TCGA-EB-A5UM-01A-11R-A311-07	0.0516163	0.00241109	0	0.320731	0	0.0563123	0.00174324	0.169514	0.0933526	0	0	0.0579166	0	0.06772	0.059021	0.0739847	0.00786219	0	0.0378146	0	0	0	0.08	0.137238	1.06502
TCGA-EE-A2GE-06A-11R-A18T-07	0	0.00305769	0.0432748	0.321538	0	0.0336168	0.0459418	0.0468595	0.0441417	0	0.00052474	0	0.0287827	0.198886	0.0676223	0.149145	0.00455665	0	0.0120522	0	0	0	0.08	0.136603	1.03991
TCGA-FS-A1ZJ-06A-12R-A18S-07	0.0321736	0	0.00329892	0.342546	0	0.0694581	0.0858213	0.0682828	0.0302949	0	0	0.0210284	0.00711279	8.63275e-05	0.0802821	0.257628	0.00198639	0	0	0	0	0	0.08	0.137455	1.04767
TCGA-FW-A3R5-06A-11R-A239-07	0.113678	0	0.0307338	0.109279	0	0.169733	0.065865	0.0519245	0	0	0	0.00286791	0	0.151575	0.0939669	0.138306	0.0441971	0	0.0278743	0	0	0	0.08	0.138266	1.02709
TCGA-GF-A4EO-06A-12R-A24X-07	0	0.0105432	0.0613037	0.259672	0	0.111234	0.0892418	0.0128246	0.0456861	0	0.00418455	0	0.0022981	0.205455	0.074677	0.121604	0.00127618	0	0	0	0	0	0.08	0.138041	1.03905
TCGA-GN-A267-06A-21R-A18T-07	0	0.0425761	0	0.382575	0	0.121001	0.0124994	0.0818379	0.0504461	0.00152908	0	0.0578052	0.00858887	0.0479173	0.0580057	0.125614	0.00719604	0	0.00240794	0	0	0	0.08	0.136839	1.06835
TCGA-WE-AAA0-06A-11R-A38C-07	0.237425	0	0.0420769	0.0967927	0	0.069936	0.0426523	0.044449	0.0956323	0	0	0.00204125	0	0.180023	0.0772634	0.0819878	0	0.00821661	0.0215037	0	0	0	0.08	0.131377	1.04183
TCGA-D3-A2JL-06A-11R-A18S-07	0.0248747	0	0.0137813	0.268966	0	0.0813056	0.00522829	0.063077	0.0942733	0.0192646	0	0.0740448	0	0.196108	0.0872275	0.0260378	0	0	0.045811	0	0	0	0.09	0.124485	1.06024
TCGA-D9-A149-06A-11R-A18S-07	0.0403304	0	0	0.198507	0	0.0707426	0.0782287	0.0473809	0.0415048	0	0.026063	0.0126	0.0107057	0.135034	0.12017	0.172722	0.00280354	0	0.0432081	0	0	0	0.09	0.128145	1.03782
TCGA-EE-A181-06A-11R-A18S-07	0.0202174	0.0178362	0.0409048	0.288024	0	0.0533822	0.0434992	0.0430021	0.0460272	0	0	0.0349749	0.0113057	0.235701	0.0888238	0.0616846	0.003955	0	0.010662	0	0	0	0.09	0.12363	1.0498
TCGA-EE-A29D-06A-11R-A18T-07	0.0393832	0	0	0.0251675	0	0.0346829	0.00619393	0.0330176	0.017711	0.0141251	0	0.0398393	0	0.565348	0.0295295	0.155617	0	0	0.0393848	0	0	0	0.09	0.127575	1.10097
TCGA-EE-A2GH-06A-11R-A18T-07	0.0152917	0	0.0407078	0.39671	0	0	0.0983898	0.0563968	0.0274879	0	0	0.0400576	0.0148635	0.125627	0.0667625	0.0564356	0.014036	0	0.047234	0	0	0	0.09	0.12493	1.05144
TCGA-EE-A2MQ-06A-11R-A18S-07	0.0709757	0	0.000962178	0.130941	0	0.149916	0.0499777	0.0375496	0.0198701	0	0.0211016	0	0.00279932	0.246861	0.0740089	0.151802	0.0120072	0	0.0312268	0	0	0	0.09	0.126629	1.03893
TCGA-EE-A2MT-06A-11R-A18S-07	0.0405807	0	0.0330562	0.172826	0	0.0697038	0.0549699	0.122052	0.00782991	0	0	0.0303738	0.0015289	0.131679	0.0833396	0.149007	0.0682853	0	0.0347681	0	0	0	0.09	0.127979	1.03171
TCGA-ER-A19E-06A-11R-A18S-07	0.0155938	0.00785566	0	0.0933916	0	0.171312	0.000824952	0.0223671	0.0106697	0	0.00520434	0	0	0.422462	0.0657837	0.176063	0	0	0.00847302	0	0	0	0.09	0.130646	1.06933
TCGA-FS-A1ZT-06A-11R-A18U-07	0.0508011	0	0.0286451	0.321105	0	0.0714484	0.106135	0.0362401	0.0466672	0	0.0129481	0	0.00958735	0.112362	0.0792188	0.0804707	0.0226133	0	0.0217582	0	0	0	0.09	0.1294	1.04351
TCGA-W3-A824-06A-21R-A352-07	0.0153396	0	0.00345888	0.40265	0	0.0452916	0.124525	0.07399	0	0	0.00278939	0.0241253	0	0.0592854	0.0943215	0.10007	0.0131482	0	0.0391481	0	0	0.00185724	0.09	0.12908	1.05744
TCGA-XV-AAZY-01A-12R-A40A-07	0.042852	0	0.0134827	0.249065	0	0.126611	0.0429827	0	0.146745	0	0	0.0685044	0	0.132804	0.0455836	0.102941	0.00103618	0	0.0258507	0	0	0.00154199	0.09	0.124568	1.05504
TCGA-BF-A3DJ-01A-11R-A20F-07	0.0290248	0	0.0106102	0.0670076	0	0.124539	0.0407515	0.0322384	0.0114917	0.0154773	0	0.00919914	0.182198	0.0846112	0.0557463	0.259128	0.0107839	0	0.0660576	0	0	0.00113534	0.1	0.119056	1.03088
TCGA-D3-A1Q5-06A-11R-A18T-07	0.146792	0	0.015957	0.153474	0	0.0267654	0	0.00462584	0.110277	0	0	0.0526358	0	0.343154	0.0352237	0.0536777	0	0	0.0574182	0	0	0	0.1	0.120486	1.05026
TCGA-D3-A2J7-06A-11R-A18T-07	0.00527589	0.00860856	0.0300051	0.203635	0	0.0851892	0.0471956	0.0647452	0.0495359	0	0	0.0257889	0.00615998	0.26082	0.106077	0.0528241	0.00603106	0	0.0481083	0	0	0	0.1	0.118693	1.04859
TCGA-D3-A51T-06A-11R-A266-07	0.116756	0	0.0810324	0.116398	0	0.116164	0.0491317	0.0665012	0.0461632	0	0.021837	0	0.0116171	0.182174	0.066601	0.0944532	0.0107631	0	0.0204077	0	0	0	0.1	0.116993	1.03979
TCGA-D9-A1JX-06A-11R-A18S-07	0.0186222	0	0.0127826	0.392317	0	0.0556548	0.0741469	0.0622789	0.00968871	0	0	0.0298736	0.0477439	0.0264238	0.108839	0.0800309	0.0232684	0	0.0527542	0	0.00557521	0	0.1	0.115756	1.06005
TCGA-EB-A42Z-01A-12R-A24X-07	0	0.0722075	0	0.13879	0	0	0.036184	0.0260112	0.0168629	0.012717	0.00661658	0	0	0.407458	0.0582024	0.130911	0.0154883	0	0.0785509	0	0	0	0.1	0.117098	1.0608
TCGA-EB-A6QY-01A-12R-A32P-07	0	0.109864	0.118488	0.0492015	0	0.0913993	0.00628396	0	0.0298022	0.00514491	0	0.000448038	0	0.322545	0.101998	0.0726132	0.0806861	0	0.00583389	0	0	0.00569216	0.1	0.118765	1.05683
TCGA-EE-A20F-06A-21R-A18S-07	0.017404	0	0.0369724	0.233512	0	0	0.10564	0.0629719	0.0482571	0	0	0.0136812	0.0259048	0.128779	0.117782	0.0867031	0.0914916	0	0.0309006	0	0	0	0.1	0.116142	1.03732
TCGA-EE-A29Q-06A-11R-A18T-07	0.0639148	0	0	0.0174006	0	0.179491	0.0114381	0.00841175	0.0279619	0	0	0.0322887	0.07048	0.375138	0.010766	0.0959861	0.0105887	0.0306493	0.0654843	0	0	0	0.1	0.12003	1.05129
TCGA-FS-A4F5-06A-11R-A266-07	0.0139192	0.0162743	0	0.0312898	0	0.0788537	0.0214425	0.0655031	0.000148084	0	0	0.0211708	0	0.524163	0.114358	0.0969488	0.000116786	0	0.0158122	0	0	0	0.1	0.121648	1.09292
TCGA-FS-A4FC-06A-11R-A24X-07	0.0243961	0	0.00548572	0.136145	0	0.0315084	0.0251868	0.0620498	0.0577367	0	0.0090242	0.00809898	0.00254511	0.295978	0.115337	0.150214	0.0268591	0	0.0494352	0	0	0	0.1	0.119566	1.05026
TCGA-GN-A8LL-06A-21R-A37K-07	0.0752228	0	0.056838	0.29622	0	0.0775407	0.0127859	0.0537088	0.0351945	0	0	0.0370167	0.00328775	0.207108	0.0232134	0.115232	0	0	0.00663198	0	0	0	0.1	0.116066	1.0538
TCGA-W3-AA1R-06A-11R-A39D-07	0.0347055	0	0.033984	0.299137	0	0.10078	0.141586	0.0984793	0	0	0	0.0371235	0.0216406	0.0607666	0.0668667	0.0964539	0.00134961	0	0.00712818	0	0	0	0.1	0.117973	1.05582
TCGA-WE-A8ZQ-06A-41R-A37K-07	0.000168259	0.00708406	0	0.0400774	0	0.176188	0	0.0286533	0.0132008	0	0.202388	0	0.0643432	0.356756	0.00330469	0.0732818	0.00411373	0	0.0304406	0	0	0	0.1	0.120737	1.0615
TCGA-DA-A95Y-06A-11R-A37K-07	0.0806458	0	0.0292252	0.137973	0	0.0340277	0.0225522	0.00583173	0.132207	0	0	0.0203147	0	0.0818283	0.0323201	0.298752	0.0998688	0	0.0239763	0	0	0.000477417	0.11	0.114297	1.03627
TCGA-DA-A95Z-06A-11R-A37K-07	0.0101017	0	0	0.136986	0	0	0.00936452	0.0295576	0	0.036241	0	0.0470644	0.00114875	0.212731	0.133851	0.243932	0.014802	0	0.12422	0	0	0	0.11	0.11345	1.05313
TCGA-EE-A2MK-06A-11R-A18S-07	0	0.00490533	0.0236841	0.3654	0	0	0.019829	0.0386261	0.0725914	0	0	0.0208565	0.0392095	0.105247	0.114301	0.181099	3.38813e-05	0	0.0142165	0	0	0	0.11	0.115216	1.05527
TCGA-EE-A2MN-06A-11R-A18S-07	0.0369522	0	0	0.261374	0	0.161913	0.0302335	0.0505391	0.0408083	0	0	0.0334823	0.0151366	0.0250736	0.134938	0.121646	0.030974	0	0.0490878	0	0.00784126	0	0.11	0.114119	1.05798
TCGA-RP-A694-06A-11R-A311-07	0.0269272	0	0.0515724	0.220813	0	0.102428	0.0443406	0.0820536	0.0266712	0	0.00686661	0.00534622	0.0580278	0.0661851	0.0446061	0.255912	0	0	0.00825006	0	0	0	0.11	0.11273	1.04146
TCGA-BF-AAP2-01A-11R-A40A-07	0.0325534	0	0	0.162117	0	0.155576	0.00270985	0.0792969	0.0742849	0	0	0.0724571	0.0262008	0.0416576	0.0845998	0.188	0.0330622	0	0.0474851	0	0	0	0.12	0.110163	1.04945
TCGA-EB-A42Y-01A-12R-A24X-07	0.00850294	0	0.00183708	0.150801	0	0.023973	0.103935	0.0413121	0	0	0.000458549	0.0121772	0.0178951	0.104767	0.0438998	0.44861	0.00578522	0	0.0360455	0	0	0	0.12	0.109835	1.04939
TCGA-ER-A19Q-06A-11R-A18U-07	0.00802319	0	0.000841488	0.122542	0	0.07332	0.0111801	0.024425	0.0288742	0.00638494	0	0.0292589	0	0.397814	0.0584099	0.170821	0.0125571	0	0.0555483	0	0	0	0.12	0.11115	1.0696
TCGA-QB-AA9O-06A-11R-A39D-07	0.0212656	0	0.00357411	0.316385	0	0.0531591	0.0886721	0.0630988	0.0348531	0	0	0.0383305	0	0.211645	0.0741387	0.0759016	0.0073112	0	0.0116649	0	0	0	0.12	0.112284	1.05982
TCGA-EB-A3XE-01A-12R-A239-07	0.00797029	0	0.00105	0.267536	0	0.0766094	0.0108483	0.0165532	0.0726338	0	0	0.0142648	0.0124378	0.101606	0.110995	0.201012	0.0328856	0	0.0735981	0	0	0	0.13	0.10724	1.04896
TCGA-D3-A8GR-06A-11R-A37K-07	0	0.0476092	0.00304211	0.104343	0	0	0.0306415	0.0188384	0.0182864	0	0.0283186	0	0.0295384	0.340159	0.00567247	0.195517	0.0046966	0	0.157945	0	0.0153925	0	0.14	0.100575	1.06052
TCGA-EB-A299-01A-21R-A18U-07	0	0.0256712	0.000513732	0.241874	0	0.0578451	0.0288106	0.139173	0.00803613	0	0	0.0397343	0.000110976	0.0781063	0.118262	0.170666	0.0202549	0	0.067586	0	0	0.00335585	0.14	0.10265	1.05363
TCGA-EB-A550-01A-61R-A27Q-07	0	0	0.010382	0.0760388	0	0.124839	0.0446089	0.0880321	0.0257096	0	0.00812306	0	0	0.420282	0.0574513	0.102235	0.011215	0	0.0200543	0	0	0.0110285	0.14	0.102503	1.07442
TCGA-EB-A85I-01A-11R-A352-07	0.0103416	0	0.00103604	0.47118	0	0	0.135755	0.101946	0.0364492	0	0	0.0233269	0.016768	0.083302	0.0264502	0.0784449	0.00025702	0	0	0.0147433	0	0	0.14	0.100758	1.08726
TCGA-EE-A2A5-06A-11R-A18T-07	0.0345036	0	0.00182804	0.0516159	0	0.187832	0	0.0168641	0.020642	0	0	0.0296027	0.0124238	0.237172	0.0611143	0.255267	0.0130088	0	0.0781257	0	0	0	0.14	0.101607	1.05143
TCGA-FR-A8YC-06A-11R-A37K-07	0.00981131	0	0.019601	0.486961	0	0.0933448	0.00632801	0.0485894	0.029475	0	0	0.018243	0.0350299	0.0240432	0.0573529	0.169978	0	0	0	0.00124267	0	0	0.14	0.100471	1.08717
TCGA-FW-A3I3-06A-11R-A21D-07	0.0540658	0	0.0157993	0.189393	0	0.0723589	0	0.109755	0	0.0461933	0	0	0.0217839	0.274247	0.0843548	0.0926679	0	0.0130585	0.00879378	0	0.0175287	0	0.14	0.103253	1.05637
TCGA-GF-A2C7-01A-11R-A18T-07	0	0.00224646	0.000731529	0.0154856	0	0.089023	0.0723472	0.0112702	0.00140028	0	0.0145762	0	0	0.355794	0	0.363185	0.0127448	0	0.0544502	0	0	0.00674509	0.14	0.103782	1.08624
TCGA-BF-AAP8-01A-11R-A40A-07	0	0	0.0408753	0.206761	0	0.134303	0	0.048705	0.0369411	0	0	0.0701948	0	0.12158	0.0307598	0.294436	0	0	0.0154439	0	0	0	0.15	0.0931677	1.05971
TCGA-D3-A1Q9-06A-11R-A18T-07	0.00557856	0	0.0316404	0.247276	0	0.166191	0.0496526	0.0151773	0.019792	0	0.0407361	0	0	0.246672	0.0571972	0.11451	0	0	0	0.00557748	0	0	0.15	0.0955412	1.0646
TCGA-D3-A8GK-06A-11R-A37K-07	0.0906309	0	0.0591854	0.0903198	0	0.0499965	0.0849138	0.0517481	0	0	0.0471256	0	0	0.358643	0.00538635	0.16205	0	0	0	0	0	0	0.15	0.0935701	1.06559
TCGA-D9-A4Z6-06A-12R-A266-07	0.0230363	0	0.00239419	0.105961	0	0.0248821	0.0572232	0.038846	0.00166537	0	0.0120825	0.0192554	0	0.646986	0.0338317	0.0229775	0	0	0.00950807	0	0.00135025	0	0.15	0.0920344	1.13092
TCGA-EB-A44R-06A-41R-A266-07	0.011328	0	0.00672889	0.405652	0	0.102544	0.0386703	0.0728943	0.0489104	0	0	0.00459994	0.015887	0.137184	0.0389872	0.0956366	0.00387578	0	0.0171021	0	0	0	0.15	0.0932039	1.08172
TCGA-EB-A5SH-06A-11R-A311-07	0.169117	0	0.0707416	0.228264	0	0.0587559	0	0.0707957	0.0525156	0	0	0.0351712	0.0122275	0.0734992	0.0548059	0.132381	0.0143108	0	0.0274149	0	0	0	0.15	0.0946573	1.05759
TCGA-EE-A184-06A-11R-A18S-07	0.073289	0	0.0166094	0.272081	0	0.00676541	0.13178	0.0653572	0.0223559	0	0.0378006	0	0.0127418	0.122995	0.0709929	0.126151	0.0083701	0	0.032711	0	0	0	0.15	0.0973891	1.04714
TCGA-EE-A20B-06A-11R-A18U-07	0.00701636	0.00235593	0.030736	0.302004	0	0	0.0440261	0.036324	0.0602888	0	0	0.00514435	0.00110328	0.153837	0.0998879	0.180966	0.0365101	0	0.0397998	0	0	0	0.15	0.0925971	1.05379
TCGA-ER-A19S-06A-11R-A18U-07	0.0181208	0	0.00999115	0.391522	0	0	0.0801572	0.075887	0.0413778	0.0416326	0	0	0	0.215188	0.0752	0.0509234	0	0	0	0	0	0	0.15	0.0947488	1.07742
TCGA-FR-A2OS-01A-11R-A21D-07	0.00145769	0	0.00128657	0	0	0.0363714	0.00271217	0.00954608	0.0271147	0	0.0747099	0	0	0.61433	0	0.136313	0	0	0	0.0944591	0.00170018	0	0.15	0.0989331	1.14274
TCGA-FR-A728-01A-11R-A32P-07	0	3.39058e-05	0	0.332264	0	0.0646684	0.0615706	0.0773478	0.0474019	0	0	0.0720257	0.00809637	0.0746402	0.0593741	0.136905	0.0102971	0.00523776	0.0223241	0	0	0.0278125	0.15	0.0929272	1.07297
TCGA-FS-A1ZK-06A-11R-A18T-07	0.0282402	0	0	0.00240471	0	0.0951984	0.0316009	0.0434635	0.0407465	0	0.0281369	0	0	0.575081	0.0519503	0.0954743	0	0	0.00770287	0	0	0	0.15	0.0944468	1.11514
TCGA-FS-A1ZQ-06A-11R-A18U-07	0.156236	0	0.0265571	0.13323	0	0.0402865	0	0.0545323	0.0861675	0	0	0.0305132	0.0204854	0.214064	0.043636	0.123428	0.0347406	0	0.036124	0	0	0	0.15	0.0963273	1.04774
TCGA-W3-AA1Q-06A-11R-A38C-07	0.035316	0	0	0.241401	0	0.220458	0.03501	0.016609	0.0206803	0	0	0.0278833	0.0300231	0.0819003	0.118424	0.0880289	0.0172874	0	0.0669782	0	0	0	0.15	0.0963769	1.06097
TCGA-D9-A4Z2-01A-11R-A24X-07	0	0.0187026	0	0.0423273	0	0.124194	0.025372	0	0.00173353	0	2.30142e-05	0.0113137	0.0375379	0.393918	0.0942703	0.185073	0.0140429	0	0.0514925	0	0	0	0.16	0.091804	1.08194
TCGA-EB-A57M-01A-51R-A311-07	0.0139933	0	0.0410533	0.0618155	0	0.120285	0	0	0.0441572	0	0	0.0245764	0.00864215	0.0142493	0.0674742	0.325895	0.0514286	0	0.200498	0	0	0.0259321	0.16	0.0897896	1.04158
TCGA-BF-A3DM-01A-11R-A20F-07	0	0.108383	0	0	0	0	0.000727879	0.010185	0.000412307	0.010868	0.00717175	0	0.0698838	0.193236	0.106878	0.237728	0	0	0.254527	0	0	0	0.17	0.0888436	1.06451
TCGA-FS-A4FB-06A-11R-A266-07	0.015097	0.00132795	0.00766385	0.0251937	0	0.0633622	0	0.0691701	0.0334966	0	0.00186412	0.0179262	0.00804256	0.407317	0.05158	0.235982	0	0	0.0619767	0	0	0	0.17	0.0893302	1.08685
TCGA-D3-A1Q6-06A-11R-A18T-07	0.0237227	0	0.0190803	0.032494	0	0.417014	0.0495314	0	0	0	0.0175122	0	0	0.156671	0.0334596	0.123981	0.0124901	0.0379531	0	0.0226537	0	0.0534372	0.18	0.0878016	1.05654
TCGA-D3-A2J6-06A-11R-A18T-07	0	0.0187824	0.00112116	0.438945	0	0	0.152649	0.0624634	0	0	0	0.0382403	0	0.17527	0.0677405	0.0447886	0	0	0	0	0	0	0.19	0.083351	1.08655
TCGA-EB-A5KH-06A-11R-A27Q-07	0.187188	0.0179955	0.0125591	0.0872501	0	0.205616	0	0.0195187	0.103544	0	0.0168812	0.0282887	0.0159464	0.0627289	0.0443794	0.167154	0	0	0.0309504	0	0	0	0.19	0.0874283	1.05745
TCGA-EE-A29B-06A-11R-A18U-07	0.0193521	0	0	0.0912305	0	0.0486013	0.021833	0.0262203	0.038803	0	0.00160128	0.0135681	0.0936088	0.211745	0.00982805	0.363985	0.0274664	0	0.0321569	0	0	0	0.19	0.0800118	1.07015
TCGA-EE-A29R-06A-11R-A18T-07	0.0642123	0	0.00691415	0.146095	0	0.202908	0	0.0208346	0	0	0	0	0	0.266921	0.0641525	0.125263	0.00161401	0	0.0892581	0	0.0118277	0	0.19	0.0812628	1.05919
TCGA-EE-A2MF-06A-11R-A21D-07	0.0643956	0	0.0013804	0.141891	0	0.169395	0.0303832	0.0524901	0.0169537	0	0.00749032	0.014805	0.0242563	0	0.086297	0.339809	0.00298	0	0.0474734	0	0	0	0.19	0.0846438	1.0517
TCGA-EE-A3J4-06A-11R-A20F-07	0.020121	0	0.00120545	0.134947	0	0.180632	0.0554378	0.0681368	0.0245413	0	0	0.0224366	0.0676721	0.0956762	0.118289	0.113214	0.0369702	0	0.0607206	0	0	0	0.19	0.0815314	1.05327
TCGA-FS-A1YX-06A-11R-A18T-07	0.00691894	0.0131687	0	0.0705362	0	0.130405	0.0484875	0.0205142	0.00818821	0	0	0.000347302	0.0326152	0.212224	0.0640039	0.312757	0.0458757	0	0.0339576	0	0	0	0.19	0.0860977	1.0609
TCGA-GN-A4U4-06A-11R-A32P-07	0.112978	0.0827953	0	0.126606	0	0.20076	0	0	0	0	0	0.00818112	0.0275383	0.120813	0.120127	0.0701055	0.0151938	0	0.0896084	0	0.0252932	0	0.19	0.0848305	1.05163
TCGA-IH-A3EA-01A-11R-A20F-07	0	0.00835586	0.0014478	0.118594	0	0.0448114	0.0187744	0.0274585	0.0547418	0	0.00429793	0.0353438	0.054084	0.21773	0.00755886	0.264515	0.0941339	0	0	0.0481525	0	0	0.19	0.082139	1.06398
TCGA-WE-A8ZX-06A-11R-A37K-07	0.00593011	0	0.0267477	0.326483	0	0.0433688	0.199247	0.0398702	0	0	0.0750061	0	0.0362863	0.037552	0.0870544	0.0770131	0.0231072	0	0.0223332	0	0	0	0.19	0.0825159	1.06922
TCGA-WE-AAA3-06A-11R-A38C-07	0.0100584	0	0.00118033	0.342875	0	0.0306149	0.0369551	0.0263995	0.0251175	0	0	0.0386879	0.00903266	0.116693	0.0879647	0.219777	0.0230106	0	0.0316337	0	0	0	0.19	0.0873885	1.06337
TCGA-XV-A9W5-01A-11R-A38C-07	0	0	0.00316617	0.241592	0	0	0.121368	0.13171	0.00786724	0	0.133225	0.0076903	0.0139041	0.0838947	0.0727514	0.154243	0.00264854	0	0.0259389	0	0	0	0.19	0.0801931	1.07013
TCGA-D3-A51E-06A-11R-A266-07	0.000800784	0	0.0449106	0.271926	0	0.115544	0.0961159	0.0571214	0.0122436	0	0.00275488	0	0.011076	0.169802	0.0990157	0.109703	0	0	0.00851011	0	0	0.000475883	0.2	0.0734387	1.06887
TCGA-D3-A8GJ-06A-11R-A37K-07	0.0222499	0	0.00682936	0.340881	0	0	0.146643	0.0696301	0.0263598	0	0.0234617	0.0110714	0	0.215065	0.0468947	0.0660104	0	0	0.0249044	0	0	0	0.2	0.0761878	1.07229
TCGA-EE-A2GP-06A-11R-A18S-07	0.0159598	0	0	0.037995	0	0.142875	0.0218064	0.0275031	0.0231231	0	0.00942636	0	0.0413164	0.213871	0.076631	0.313881	0.0273162	0	0.0482957	0	0	0	0.2	0.0720911	1.06785
TCGA-EE-A2ML-06A-11R-A18S-07	0.0897038	0	0	0.342694	0	0.0350988	0.0645327	0.106908	0.0525157	0.000627946	0	0	0.0351227	0	0.108229	0.143209	0.0196677	0	0.00169063	0	0	0	0.2	0.0775522	1.07711
TCGA-ER-A198-06A-11R-A18T-07	0.0202878	0	0.00401592	0.151898	0	0.0339949	0.0638255	0.0921632	0.00795091	0.0843682	0	0.0169802	0.022651	0.17663	0.0558323	0.235079	0.00691789	0	0.0274042	0	0	0	0.2	0.0790756	1.05814
TCGA-ER-A19B-06A-11R-A18S-07	0.050887	0	0.0125736	0.12123	0	0.0924045	0.0331358	0.013943	0.0348416	0	0.00943062	0.0178056	0	0.491262	0.0149413	0.0411965	0	0.0156619	0.0506874	0	0	0	0.2	0.0744584	1.09389
TCGA-FR-A69P-06A-21R-A311-07	0.0145594	0	0	0.132735	0	0.0906657	0.00687652	0.070541	0	0	0.0282354	0.0133019	0.0281924	0.169779	0.0869028	0.211471	0.12714	0	0	0.0196002	0	0	0.2	0.0775835	1.05883
TCGA-GN-A8LN-01A-11R-A37K-07	0.0347895	0.00453005	0	0.0442085	0	0.217065	0	0.0460113	0.00427361	0	0	0.00934634	0.0224135	0.240199	0.149055	0.21733	0.00190192	0	0.00887718	0	0	0	0.2	0.0732727	1.07693
TCGA-OD-A75X-06A-12R-A32P-07	0	0.00825324	0.00234528	0.0690228	0	0.197362	0.0147174	0.089913	0	0	0.0276971	0.0220458	0.0249465	0.192048	0.10572	0.234328	0	0	0.0116013	0	0	0	0.2	0.0750886	1.06678
TCGA-W3-AA1O-06A-11R-A38C-07	0.0232694	0	0	0.0302839	0	0.0571629	0.0121472	0.0155299	0.0124774	0	0	0.0197772	0	0.512524	0.0410272	0.22349	0.0217624	0	0.0305482	0	0	0	0.2	0.0757081	1.1256
TCGA-D3-A2JO-06A-11R-A18S-07	0.0232063	0	0.00416198	0.287565	0	0.00880619	0.165177	0.034381	0.0194762	0	0	0.0198289	0	0.221133	0.0664407	0.0830628	0.0220348	0	0.0447251	0	0	0	0.22	0.0699215	1.06372
TCGA-D9-A6EG-06A-12R-A32P-07	0.00199465	0.00380759	0	0	0	0.079349	0.0135616	0.0342577	0.0132737	0	0.05526	0	0	0.568896	0	0.203494	0	0	0.013175	0	0.0129308	0	0.22	0.0672806	1.14445
TCGA-EB-A51B-01A-11R-A27Q-07	0.0184463	0	0	0.153138	0	0.13067	0.0116798	0	0.00752176	0	0	0.0970467	0.013923	0.0435309	0.100133	0.189171	0.0133472	0	0.220413	0	0.000980121	0	0.22	0.067921	1.06243
TCGA-EE-A29A-06A-12R-A18U-07	0.0471263	0	0	0.0403985	0	0.0185667	0	0.0253873	0.0821233	0.01903	0	0.00340542	0	0.416268	0.0550499	0.232994	0	0	0.0596507	0	0	0	0.22	0.0676762	1.09892
TCGA-W3-AA21-06A-11R-A38C-07	0.0763112	0	0	0.261536	0	0.0655926	0.00550609	0.0648121	0.0737885	0	0	0.116374	0.00875578	0.0920328	0.086654	0.0427122	0.00504768	0	0.100877	0	0	0	0.22	0.0689077	1.08166
TCGA-D3-A8GL-06A-11R-A37K-07	0	0.0641216	0	0.0386842	0	0.0743796	0.000933504	0.0307295	0.0288217	0	0.0500753	0	0	0.426225	0	0.234846	0	0	0.0240273	0	0.0271565	0	0.23	0.0643353	1.10273
TCGA-EE-A20I-06A-11R-A18U-07	0.0143108	0	0.00283112	0.202946	0	0	0.0710303	0.0768909	0.0663287	0	0.0396876	0.00443901	0	0.283035	0.0698438	0.136105	0	0	0.0325506	0	0	0	0.23	0.0656982	1.07226
TCGA-EE-A2GJ-06A-11R-A18U-07	0.00685371	0	0	0.292377	0	0.0401451	0.00949788	0.0532625	0.0369145	0.00512948	0	0.0200889	0.191362	0	0.0973696	0.211971	0.0010402	0	0.0339879	0	0	0	0.23	0.0642112	1.06796
TCGA-ER-A19F-06A-11R-A18S-07	0	0.000257108	0.00950533	0.144576	0	0.13808	0.0218432	0.0550951	0.039491	0	0.0080375	0	0.00924505	0.293162	0.0797804	0.185151	0	0	0.0157767	0	0	0	0.23	0.0642248	1.07931
TCGA-GN-A264-06A-11R-A18U-07	0	0.0065898	0.000261621	0.0818265	0	0.163639	0	0.0549477	0.00351654	0.00807879	0	0.00186609	0	0.261713	0.0475961	0.313969	0.0146102	0	0.0413853	0	0	0	0.23	0.064489	1.08048
TCGA-GN-A26D-06A-11R-A18T-07	0.128944	0	0.0339468	0.0860111	0	0.129482	0.014622	0.0538493	0.0428765	0	0.0159884	0	0	0.23819	0.0488905	0.207199	0	0	0	0	0	0	0.23	0.0664544	1.06686
TCGA-BF-A5EO-01A-12R-A27Q-07	0.0046616	0	0	0.336085	0	0	0.0416389	0.0585336	0.055391	0	0.0448749	0.0114985	0.0817654	0.17723	0.02659	0.153073	0	0	0	0.00865738	0	0	0.25	0.0627278	1.0772
TCGA-D3-A3CC-06A-11R-A18S-07	0.0574969	0	0.00458683	0.0454319	0	0.147434	0.00371617	0.0228865	0.0277975	0	0	0.0210586	0.0803245	0.0399385	0.0564777	0.39161	0.0258773	0	0.0753639	0	0	0	0.25	0.0624418	1.05727
TCGA-DA-A95W-06A-11R-A37K-07	0.0110634	0	0.00267525	0.267944	0	0.0512171	0.00988339	0.0368067	0.0179761	0	0	0.09794	0	0.0940228	0.116435	0.198196	0.00697462	0	0.0888665	0	0	0	0.25	0.0626559	1.07572
TCGA-EE-A17X-06A-11R-A18S-07	0.0616223	0	0	0.147106	0	0	0.0402778	0.0317112	0.0499603	0	0.06257	0	0.0108033	0.349072	0.0233989	0.198601	0	0	0.0248772	0	0	0	0.25	0.0619976	1.08145
TCGA-EB-A3XB-01A-11R-A239-07	0	0.0127129	0.0155173	0.216866	0	0.0258772	0.0674203	0.0728531	0.0433227	0	0.0118568	0.000900628	0.0335992	0.0957497	0.0554809	0.291654	0.0433271	0	0.012862	0	0	0	0.26	0.0606326	1.0611
TCGA-EE-A20C-06A-11R-A18S-07	0.0918508	0	0.0112701	0.0322482	0	0.0572258	0.0225425	0.0186436	0.0120431	0.0222435	0	0.0022222	0.0961839	0.248291	0.00779463	0.278096	0.0359153	0.00765259	0.0557765	0	0	0	0.26	0.0598899	1.07221
TCGA-EE-A29V-06A-12R-A18S-07	0.0314977	0	0.0226743	0.0687321	0	0.102307	0.0552279	0.0570569	0.00298361	0	0.0170773	0	0.064974	0.165064	0.0154674	0.186593	0	0.0109658	0.0820251	0	0	0.117353	0.26	0.061208	1.05647
TCGA-FS-A1ZB-06A-12R-A18S-07	0.0111182	0	0	0.0557397	0	0.171197	0.00460727	0.023684	0.00897749	0	0	0.027796	0.0969704	0.122563	0.0488147	0.289681	0.0245867	0	0.113717	0	0	0.000548632	0.26	0.0610448	1.05732
TCGA-FW-A5DX-01A-11R-A27Q-07	0.0675742	0	0.03726	0.0735286	0	0.213921	0.0129445	0.0663289	0	0	0.0176421	0.0431611	0.00963288	0.175834	0.0933265	0.129344	0.0117294	0	0.0477729	0	0	0	0.26	0.0609225	1.06111
TCGA-FS-A1YW-06A-11R-A18T-07	0.126029	0.0442851	0	0.140036	0	0.149241	0.0273217	0	0.00313648	0.0129461	0	0	0.0335032	0.0924467	0.10505	0.161929	0.0146593	0	0.0894172	0	0	0	0.27	0.0588415	1.05636
TCGA-EB-A3XF-01A-31R-A239-07	0	0	0.000311529	0.120847	0	0.0475235	0.106885	0.0332569	0	0	0.0481956	0.00256037	0.125318	0.0435275	0.179166	0.230189	0.00924267	0.0106554	0.0423216	0	0	0	0.28	0.0576895	1.07154
TCGA-FS-A1ZN-01A-11R-A18T-07	0.00341411	0.00383917	0	0.0140013	0	0	0.00272378	0.00367119	0.032996	0.0055718	0.125666	0	0	0.583886	0	0.124388	0	0	0	0.099843	0	0	0.28	0.0579143	1.15587
TCGA-WE-A8ZM-06A-11R-A37K-07	0.000788594	0.0044368	0.00161195	0.125958	0	0.166493	0	0.00301029	0.06163	0	0.0550304	0.00379278	0	0.312347	0.014523	0.0518519	0	0	0.198037	0	0	0.000488537	0.28	0.0579393	1.07645
TCGA-XV-AAZW-01A-12R-A40A-07	0.00228989	0	0	0	0	0.149301	0	0.0178725	0.0249786	0.00128471	0.0394258	0	0	0.339375	0.0733999	0.278551	0	0	0	0.0733277	0	0.00019344	0.28	0.0576783	1.10049
TCGA-BF-A5ES-01A-11R-A27Q-07	0.00664745	0	0.000638175	0.194321	0	0.0715804	0.000982102	0.0289581	0.00969463	0	0	0.0357927	0	0.154921	0.107343	0.260424	0.0135173	0	0.100477	0	0	0.0147044	0.29	0.055024	1.06958
TCGA-DA-A3F3-06A-11R-A20F-07	0.0277755	0	0.00124047	0.143666	0	0.0765404	0.018009	0.09991	0.0209979	0	0	0.00128195	0.00254583	0.337162	0.0965371	0.155439	0	0	0.018896	0	0	0	0.29	0.0559577	1.08752
TCGA-EB-A41B-01A-11R-A24X-07	0	0.00584115	0.00463122	0.476382	0	0	0.0381307	0.0634946	0.0199132	0	0	0.0783077	0.00356	0.0894745	0.0913358	0.0377431	0.017234	0	0.0677594	0	0.00619273	0	0.29	0.0558815	1.10869
TCGA-ER-A2ND-06A-11R-A18T-07	0.065563	0	0.000743942	0.177751	0	0.0769406	0.0262968	0.0779798	0.0233125	0	0	0.0174825	0.00477257	0.0921957	0.199442	0.197464	0	0	0.0164318	0	0	0.0236242	0.29	0.0562822	1.08481
TCGA-D3-A1Q1-06A-21R-A18T-07	0.00177323	0.00159844	0	0.0616188	0	0.0799515	0	0.0187781	0.0308058	0	0.133201	0	0.0862583	0.215641	0.00369875	0.256503	0	0	0.0985142	0	0.011657	0	0.3	0.0546912	1.07032
TCGA-D3-A2JG-06A-11R-A18T-07	0	0.0162327	0.0207079	0.147966	0	0.186199	0.0622019	0.0192339	0.0559603	0	0	0	0.0444632	0.103014	0.103973	0.133315	0.0613492	0	0.0453849	0	0	0	0.3	0.0529944	1.06161
TCGA-GN-A4U3-06A-11R-A32P-07	0.087967	0	0.0234298	0.0946432	0	0.0629017	0	0.0733369	0	0	0	0.0301161	0	0.256585	0.0545183	0.286488	0	0	0.030014	0	0	0	0.3	0.0540049	1.07656
TCGA-DA-A1IA-06A-11R-A18S-07	0	0.0291904	0.00605326	0.125708	0	0.0929307	0.00912277	0.0903493	0.0189891	0	0	0	0.063603	0.201618	0.014847	0.118847	0.0644042	0.00114277	0.141691	0	0.0215044	0	0.31	0.0519405	1.05772
TCGA-EE-A2MM-06A-11R-A18S-07	0.00664096	0.0199254	0	0.171685	0	0.145454	0	0.0573394	0.013678	0	0	0.0560691	0.0549461	0	0.0629125	0.282436	0.0073407	0	0.119292	0	0.0022819	0	0.31	0.052693	1.0624
TCGA-EE-A3AF-06A-11R-A18S-07	0	0.0265875	0	0.293497	0	0	0.0310384	0.0486932	0.000311351	0	0	0.0344466	0.0241146	0.190771	0.0736695	0.215998	0.0181685	0	0.0350266	0	0.00767734	0	0.31	0.0514296	1.07336
TCGA-LH-A9QB-06A-11R-A38C-07	0.0293952	0	0	0.0606318	0	0.171865	0	0.0315798	0	0.0867275	0	0.0460195	0	0.0932905	0.112074	0.314883	0.024618	0	0.0289161	0	0	0	0.32	0.0501494	1.0748
TCGA-D3-A5GT-01A-12R-A311-07	0	0.0175907	0	0.0557816	0	0.00143308	0.00187932	0.0574296	0	0	0.0701639	0	0.0312717	0.117393	0.0175285	0.333616	0.0405239	0	0.248923	0	0.00646689	0	0.33	0.0457179	1.07239
TCGA-EB-A97M-01A-11R-A38C-07	0.0017073	0.00143665	0.00259511	0.286959	0	0.0330698	0.104152	0.0453905	0.0344387	0	0.0239595	0.0414701	0.0197587	0.0332818	0.0521772	0.271988	0.0126726	0	0.0349435	0	0	0	0.33	0.0482036	1.07502
TCGA-FW-A3TV-06A-11R-A239-07	0.181529	0	0.0596655	0.163692	0	0.111991	0.0842486	0.0551663	0.0104243	0	0.00977569	0	0	0.0621294	0.0603099	0.159813	0.0288974	0	0.0123578	0	0	0	0.33	0.0469728	1.06914
TCGA-WE-A8ZY-06A-11R-A37K-07	0.100358	0	0	0.0878832	0	0.110759	0.00996045	0.0441487	0.0238098	0	0	0.00991008	0.00469607	0.147703	0.0949453	0.329241	0	0	0.0365851	0	0	0	0.33	0.0462313	1.07234
TCGA-BF-A1PV-01A-11R-A18U-07	0.0624098	0	0.012095	0.028407	0	0.171965	0.0611884	0.0972112	0.00343836	0	0.00785973	0	0	0.210026	0.0297574	0.197625	0.0201209	0.0388742	0.0396975	0	0	0.0193247	0.34	0.0382302	1.06758
TCGA-BF-A3DL-01A-11R-A20F-07	0.00370005	0	0	0.16504	0	0.112689	0.0420427	0.0340099	0.0322312	0	0.0679653	0.0158735	0.026667	0.236872	0.0606256	0.189571	0.00273418	0	0.00997783	0	0	0	0.34	0.0442882	1.0816
TCGA-D3-A51R-06A-11R-A266-07	0.233701	0	0.0387184	0.0297046	0	0.299729	0	0.0139628	0.0208023	0	0	0.0115545	0	0.260626	0.0178808	0.0639205	0	0	0	0.00940038	0	0	0.34	0.040441	1.09149
TCGA-EE-A2GD-06A-11R-A18T-07	0.00740214	0	0.00215204	0.0363749	0	0.219472	0.0742624	0	0	0	0.00637134	0.0035857	0.00827901	0.127685	0.0161899	0.36416	0.00964776	0.0466478	0.0599396	0	0	0.0178305	0.34	0.0426425	1.07033
TCGA-FR-A3YN-06A-11R-A239-07	0.00954261	0	0.000610087	0.260803	0	0.161803	0.0685041	0.0801809	0.0192421	0.00121821	0	0	0.00947491	0.0298539	0.141528	0.148714	0.024683	0	0.0438431	0	0	0	0.34	0.038486	1.0924
TCGA-YG-AA3O-06A-11R-A38C-07	0.0569734	0	0	0.244706	0	0.0819711	0.0399035	0.073688	0.0724993	0	0	0.00652105	0.00317932	0.175276	0.0524751	0.184238	0.00682253	0	0.00174661	0	0	0	0.34	0.0441398	1.0812
TCGA-BF-A5EP-01A-12R-A27Q-07	0	0.0146003	0	0.156489	0	0.0981112	0.0222478	0.0389481	0.025244	0	0.00290506	0.011566	0	0.354236	0.057372	0.201475	0	0	0.0168055	0	0	0	0.35	0.034389	1.10183
TCGA-DA-A960-01A-11R-A37K-07	0	0.0405174	0	0.0051469	0	0.0762419	0	0.0549975	0.00259966	0	0.102405	0.0126822	0	0.240836	0.0399532	0.154793	0.0368802	0	0.219735	0	0.0132126	0	0.35	0.0339964	1.07374
TCGA-EB-A3Y6-01A-21R-A239-07	0	0.0779453	0.00211213	0.178144	0	0.0552064	0.0481324	0.0299788	0.0159595	0	0	0.0515041	0.0150913	0.0615015	0.149388	0.146284	0.0276636	0	0.131352	0	0.00973579	0	0.35	0.0343669	1.07149
TCGA-EB-A4P0-01A-41R-A266-07	0	0.0485199	0	0.274843	0	0	0	0.0381984	0.0178922	0	0	0.0905066	0	0.0651118	0.11142	0.185068	0.0104229	0	0.158016	0	0	0	0.35	0.0338084	1.08038
TCGA-ER-A19L-06A-12R-A18S-07	0.0271958	0	0	0.0363844	0	0.267251	0.0116427	0.00878962	0.0357377	0	0	0.00641204	0.00318548	0.0892355	0.0675826	0.393976	0.000181588	0	0.0456146	0	0	0.0068116	0.35	0.0342231	1.07924
TCGA-ER-A42H-01A-11R-A24X-07	0	0.0232706	0.00330032	0.0643959	0	0.187074	0.000625552	0.0277451	0	0	0	0	0.0158965	0	0	0.570033	0.00259427	0	0.0894163	0	0.0156486	0	0.35	0.034532	1.08856
TCGA-FS-A1YY-06A-11R-A18T-07	0.0241264	0	0	0.0530402	0	0.0596121	0.0374248	0	0	0	0.000446244	0.00713141	0	0.445078	0.0235896	0.278731	0	0	0.0708194	0	0	0	0.35	0.0351301	1.13035
TCGA-FS-A1ZR-06A-21R-A18U-07	0.0170568	0	0	0.16698	0	0.150331	0.0299129	0.0517738	0.0168764	0	0.0149749	0.0180822	0.014032	0.168263	0.117409	0.16464	0.0125909	0	0.0570772	0	0	0	0.35	0.0365957	1.07822
TCGA-YD-A89C-06A-11R-A37K-07	0.00230207	0.00374145	0.0147084	0.0830218	0	0.196485	0	0.0650723	0	0	0.0463404	0	0.138895	0.208544	0	0.179657	0	0	0.0413265	0	0.0199054	0	0.35	0.0367249	1.07376
TCGA-FS-A1ZY-06A-11R-A18S-07	0	0	0	0.085301	0	0.119636	0	0.0848984	0	0	0.0850448	0	0.070181	0.162784	0	0.154332	0	0	0.217903	0	0.0199195	0	0.36	0.03267	1.07041
TCGA-EE-A29E-06A-11R-A18T-07	0.0263901	0	0.0225928	0.0535084	0	0	0.0563172	0.0816975	0	0	0.0542111	0	0	0.213704	0.0929926	0.23837	0	0	0	0.0502671	0	0.10995	0.38	0.0311366	1.0862
TCGA-BF-AAOX-01A-11R-A39D-07	0.00183117	0.0570661	0.0255303	0.176719	0	0.0144017	0.0425332	0.126646	0.0247654	0	0.0120141	0.0042311	0	0.247622	0.0642653	0.130847	0	0.0207255	0	0.0296088	0	0.0211932	0.39	0.0265536	1.08141
TCGA-D9-A1X3-06A-11R-A18S-07	0	0.0108682	0	0.00617017	0	0.0445576	0.00125481	0.00975164	0.026844	0	0.115587	0	0	0.493684	0.0137273	0.25327	0	0	0	0.0242852	0	0	0.39	0.0300612	1.15015
TCGA-EB-A5VU-01A-21R-A32P-07	0.0155653	0.00646684	0	0.0746197	0	0.0551756	0	0.0259286	0	0	0	0.0148639	0.0564462	0.095053	0.0626021	0.336464	0.0537106	0	0.203104	0	0	0	0.39	0.026359	1.07579
TCGA-EE-A3J7-06A-11R-A20F-07	0.00711158	0	0	0.333965	0	0.0648558	0	0.0457363	0	0	0	0.0770254	0.0298427	0.02164	0.123885	0.178026	0.0113073	0	0.106085	0	0.000520183	0	0.39	0.0282312	1.09535
TCGA-EE-A3JI-06A-11R-A21D-07	0.00574532	0.00631028	0.0297629	0.01281	0	0.162225	0	0	0	0.0748399	0	0	0.177707	0.0259427	0.0551911	0.348176	0	0	0.0700829	0	0.0312074	0	0.39	0.0262695	1.07161
TCGA-ER-A19K-01A-21R-A18T-07	0	0	0	0.159314	0	0.0671663	0.0204062	0.0752457	0.0304408	0	0	0.0527864	0	0.0521542	0.0736729	0.236716	0.1357	0.0115291	0.039265	0	0	0.0456032	0.39	0.0300953	1.07086
TCGA-FS-A4F9-06A-11R-A24X-07	0.14405	0	0.0671651	0.083529	0	0.0717369	0.0460625	0.0491532	0	0	0	0.00487847	0	0.0632831	0.0630999	0.348152	0.0158077	0	0.0430822	0	0	0	0.39	0.0257875	1.07342
TCGA-GN-A265-06A-21R-A18T-07	0.0184977	0	0	0.0914783	0	0.216849	0.0468324	0.0507576	0.0377127	0	0	0.011205	0.00449511	0.191089	0.114465	0.167508	0.00166486	0	0.0461584	0	0	0.00128692	0.39	0.0271792	1.08379
TCGA-GN-A4U7-06A-21R-A32P-07	0.0516288	0	0.00605692	0.0328158	0	0.055491	5.7235e-05	0.0638549	0.0367456	0	0	0.00297211	0	0.575214	0.0261891	0.0950659	0	0	0.0351059	0	0.0188023	0	0.39	0.029858	1.14733
TCGA-RP-A690-06A-11R-A311-07	0.0251046	0	0.0155979	0.0844216	0	0.320767	0.0197753	0.00444107	0	0	0.0184199	0	0.117247	0	0.0254584	0.339143	0	0	0.00661786	0	0.0230065	0	0.39	0.0257936	1.07771
TCGA-YG-AA3P-06A-11R-A38C-07	0.0173006	0.0305023	0.00267929	0.160867	0	0.11559	0	0.0222025	0.00147769	0	0	0.0208106	0.028879	0.0733124	0.100909	0.311669	0.00882678	0	0.0950688	0	0.00990487	0	0.39	0.0278932	1.07196
TCGA-Z2-AA3S-06A-11R-A39D-07	0.0258844	0	0.00296827	0.279796	0	0.0733215	0.00124121	0.0325436	0.00968884	0	0	0.0612432	0.0627265	0.011185	0.0686897	0.278897	0.0138962	0	0.0779187	0	0	0	0.39	0.0263684	1.079
TCGA-D9-A4Z3-01A-11R-A266-07	0.00362077	0	0.00100725	0.195102	0	0.148487	0.0059833	0.058097	0.0351895	0.0379646	0	0.0299474	0.0150209	0.0233709	0.0571109	0.363937	0	0	0.0251613	0	0	0	0.4	0.0254117	1.08932
TCGA-EB-A44P-01A-11R-A266-07	0.011395	0	0.0011537	0.184363	0	0.0475148	0.132753	0.0242118	0	0	0.0137913	0.0299872	0	0.131065	0.176922	0.183612	0.0275781	0	0.027506	0	0.00814743	0	0.4	0.0241585	1.09174
TCGA-FS-A1ZE-06A-11R-A18T-07	0.0663346	0	0.00212587	0.079002	0	0.13922	0	0.068467	0.0286906	0	0	0.0265871	0	0.220923	0.0732673	0.187889	0.0114465	0	0.0960478	0	0	0	0.4	0.0220889	1.07709
TCGA-FS-A1ZZ-06A-11R-A18S-07	0.113392	0	0.0120638	0.110124	0	0.211527	0	0.109971	0	0	0	0.00626361	0.000645746	0	0.107807	0.255902	0	0.00452787	0.0677756	0	0	0	0.4	0.0249689	1.07937
TCGA-GN-A263-01A-11R-A18T-07	0	0.0544863	0	0	0	0.243658	0.0298791	0.0233854	0	0.0193753	0.0173655	0	0.0206777	0.0442561	0.173793	0.248847	0.026175	0	0.0918097	0	0.00629231	0	0.4	0.023033	1.08013
TCGA-GN-A8LK-06A-11R-A37K-07	0.0597682	0	0	0.243353	0	0.137874	0	0.206322	0	0	0	0	0.0530129	0.231732	0.00150445	0.0572578	0	0	0.00236464	0	0.00681101	0	0.4	0.02312	1.1087
TCGA-BF-AAP1-01A-11R-A39D-07	0.00479753	0.00662925	0	0.050099	0	0.084402	0.0372179	0.0374404	0.0192726	0	0	0.0583709	0.236465	0	0.037379	0.257615	0.103153	0	0.0671583	0	0	0	0.41	0.0206785	1.07037
TCGA-FS-A4F0-06A-11R-A24X-07	0.0242964	0	0	0.0582745	0	0.192918	0	0.014439	0.0669745	0	0.120225	0	0.065035	0.169125	0.0286256	0.0401241	0.000808216	0	0.210185	0	0.00896985	0	0.42	0.0205791	1.07604
TCGA-EE-A3AD-06A-11R-A18S-07	0.00335596	0.0155772	0	0.0958629	0	0.0858909	0.0588757	0.102639	0.00605222	0	0.036176	0	0.0265397	0.290385	0.0559025	0.20562	0	0	0.0171238	0	0	0	0.43	0.0202149	1.09178
TCGA-D3-A5GL-06A-11R-A27Q-07	0	0.00484616	0	0.111531	0	0.0509867	0.0334092	0.0931005	0	0	0	0.0500806	0.0446933	0.270051	0.0431677	0.249435	0	0	0.0433926	0	0.00530667	0	0.44	0.0172152	1.09316
TCGA-EB-A431-01A-11R-A266-07	0.096403	0	0.00585044	0.0796994	0	0.0798549	0.0863714	0.0643469	0.00793815	0	0	0.0342109	0.0046043	0.177917	0.0833582	0.198445	0	0.0367428	0	0	0	0.0442581	0.44	0.0172181	1.0781
TCGA-EE-A29W-06A-11R-A18U-07	0	0	0	0.144834	0	0.136847	0	0	0.0140554	0	0.00602721	0.00910357	0.00743027	0.200672	0.017007	0.354322	0.00165877	0	0.108044	0	0	0	0.44	0.0180005	1.09288
TCGA-ER-A2NE-06A-21R-A18T-07	0.00107829	0	0.052561	0.0325494	0	0.00719938	0	0.247339	0	0.017495	0.0771312	0	0.0874208	0.160146	0.0413422	0.0818689	0	0	0	0.0671096	0.0694476	0.0573115	0.44	0.0190588	1.07529
TCGA-ER-A42K-06A-11R-A24X-07	0.0251978	0.0255054	0.0278048	0.0384239	0	0.179396	1.58447e-05	0.0463951	0.0339017	0	0	0.021248	0.0391452	0.143087	0.138321	0.142908	0.0712063	0	0.0674438	0	0	0	0.44	0.0180699	1.0749
TCGA-EE-A17Z-06A-11R-A18S-07	0.105037	0	0.00504485	0.123815	0	0.141144	0	0.030927	0	0	0.0144097	0.0273534	0.0462111	0.0478721	0.0180238	0.339541	0.0585438	0	0.0420773	0	0	0	0.45	0.0144867	1.07456
TCGA-EE-A29L-06A-12R-A18S-07	0.0160647	0.0854856	0	0.0882317	0	0.258186	0.0162453	0.117611	0	0	0	0	0	0.261551	0.0591378	0	0.00645666	0	0.0886765	0	0.00235279	0	0.46	0.0129341	1.09228
TCGA-DA-A95X-06A-11R-A37K-07	0.0154072	0	0.00365315	0.10777	0	0.199175	0.00978088	0	0.00520066	0	0	0.02457	0.0643051	0.165903	0.0725278	0.249505	0.00101323	0	0.0683714	0	0.0128169	0	0.47	0.0120423	1.08107
TCGA-EE-A2GB-06A-11R-A18T-07	0.0286031	0	0.00288289	0.108339	0	0.10398	0.0799282	0.0686718	0	0	0.0165675	0	0	0.220976	0.124352	0.202189	0.0214408	0	0.0220707	0	0	0	0.47	0.012113	1.09039
TCGA-BF-AAP6-01A-11R-A40A-07	0	0.00235671	0.000432062	0.0265418	0	0.149598	0.0461273	0.0345614	0.00356521	0	0	0.021224	0.0206604	0.285643	0.0357103	0.309182	0.0458343	0.0037066	0	0.0148567	0	0	0.48	0.0109764	1.1093
TCGA-DA-A1IC-06A-11R-A18S-07	0.024476	0	0	0.190239	0	0.124825	0.0504398	0.0132528	0.0170918	0	0.0186069	0	0.00370658	0.102594	0.0596324	0.180943	0.108877	0	0.105315	0	0	0	0.48	0.0109083	1.07152
TCGA-3N-A9WB-06A-11R-A38C-07	0	0.0579487	0.0118587	0.0859424	0	0.235925	0	0.0762967	0	0	0.0318421	0	0	0.211061	0.00831512	0.227272	0.0160692	0	0.0374691	0	0	0	0.5	0.00896281	1.09046
TCGA-EE-A3AH-06A-11R-A18S-07	0.0527589	0	0.0457336	0.0615262	0	0.114198	0.000289681	0.0118607	0.00278844	0	0.0391704	0	0.111234	0.188458	0.141601	0.12493	0.0178489	0	0.0712857	0	0.0163173	0	0.51	0.00805133	1.08124
TCGA-EB-A44O-01A-11R-A266-07	0.040538	0	0	0.190949	0	0.0905097	0.0910082	0.119137	0	0	0.0676525	0	0.00316927	0.0823357	0.0692006	0.180538	0.0369805	0.0022842	0.0256977	0	0	0	0.54	0.00707891	1.08535
TCGA-EE-A185-06A-11R-A18S-07	0	0.0879434	0.0490565	0.0153882	0	0.10059	0.00551981	0.0845291	0	0	0.0131379	0.00678996	0	0.437711	0	0.138265	0.0005271	0	0	0.0499219	0.01062	0	0.55	0.00578123	1.12486
TCGA-BF-A1PZ-01A-11R-A18S-07	0	0.0295254	0	0.342735	0	0	0.123861	0.0135484	0.000361938	0	0	0.0630946	0	0.0958967	0.124605	0.137058	0.0115618	0	0.0433151	0	0.0144372	0	0.56	0.00552309	1.10146
TCGA-BF-A3DN-01A-11R-A20F-07	0.0210915	0	0.000585427	0.0799087	0	0.233491	0.0360043	0.0219571	0.00335429	0	0.000741252	0.00169132	0.0193997	0.0707115	0.103096	0.241256	0.0767345	0	0.0899772	0	0	0	0.56	0.0054977	1.07701
TCGA-EB-A1NK-01A-11R-A18T-07	0.0166633	0	0	0.182896	0	0.117194	0.00378881	0.0660769	0.0298395	0	0.00405795	0.00789548	0.0191062	0.0780806	0.0580208	0.283646	0.0709455	0	0.0545811	0	0	0.00720854	0.58	0.00480784	1.08249
TCGA-EB-A6QZ-01A-12R-A32P-07	0	0.00674938	0.000307072	0.0506723	0	0.0322801	0.0494907	0.0440151	0	0	0	0.047611	0	0.149995	0.050386	0.447558	0.0082845	0	0.112651	0	0	0	0.58	0.00470477	1.10086
TCGA-D3-A8GP-06A-11R-A37K-07	0	0.00487356	0.0175776	0.33574	0	0.00561225	0.0451684	0.0622891	0.0182934	0	0	0.0215322	0.0245287	0.131132	0.0246785	0.131169	0	0	0.177404	0	0	0	0.65	0.00251591	1.08831
TCGA-GN-A268-06A-11R-A18T-07	0.0185588	0.00509555	0.011899	0.0572838	0	0.0877345	0	0.0727745	0	0	0	0.0429753	0.0515586	0.0865638	0.0526413	0.308454	0.015076	0	0.153658	0	0.0357275	0	0.66	0.00159274	1.07543
TCGA-WE-A8ZT-06A-11R-A37K-07	0.253631	0	0.0588575	0.127381	0	0.0811269	0.0598366	0.0140855	0.0221308	0	0.0127051	0	0.020476	0.0352914	0.0902459	0.179112	0	0	0.0451202	0	0	0	0.66	0.00142365	1.09413
TCGA-D3-A1QA-06A-11R-A18T-07	0.0110521	0	0.00821503	0.174827	0	0.145144	0.00989341	0.0698219	0.0225935	0	0	0.0451524	0	0.108843	0.106571	0.224945	0.0112291	0	0.0617127	0	0	0	0.67	-0.00215643	1.09386
TCGA-D9-A6EA-06A-11R-A311-07	0.0418733	0	0.0142971	0.0781473	0	0.154348	0.0157807	0.0282083	0.0762048	0	0	0.0544517	0.00684926	0.153219	0.0606593	0.278119	0.0103282	0	0.0275141	0	0	0	0.67	0.000656742	1.08853
TCGA-EB-A3XC-01A-11R-A239-07	0.0279107	0	0.0017069	0.130262	0	0.0448074	0.0747176	0.0877203	0	0.00303851	0	0.0155986	0.0208367	0.0773905	0.150123	0.244542	0.0448868	0	0.0671735	0	0	0.00928519	0.67	0.000652772	1.08539
TCGA-EE-A180-06A-11R-A21D-07	0.0305202	0	0	0.0871825	0	0.145074	0	0.0346106	0.000785639	0	0	0.0496849	0.0516113	0.160576	0.113082	0.1792	0.00489125	0	0.135451	0	0.00732945	0	0.67	0.00061891	1.08298
TCGA-EE-A2GR-06A-11R-A18S-07	0.0359604	0.00084275	0	0.130373	0	0.182936	0	0.121876	0	0	0	0.0593749	0.0716459	0.239667	0.0913067	0.0382652	0.00861064	0	0.0145442	0	0.00459654	0	0.67	0.000606298	1.10085
TCGA-D3-A3ML-06A-11R-A21D-07	0.107219	0	0.00374953	0.105003	0	0.20861	0.0403907	0.0619161	0.0250303	0	0	0.00880829	0	0.13383	0.0651434	0.218189	0	0	0.0221112	0	0	0	0.68	-0.00301035	1.08864
TCGA-EB-A5FP-01A-11R-A27Q-07	0.0220266	0	0	0	0	0.256604	0	0.0519333	0.00178086	0	0.178745	0	0	0.383321	0.0144755	0.0513351	0.00032111	0	0	0.0288012	0.0106573	0	0.68	-0.0025622	1.12312
TCGA-EB-A5SE-01A-11R-A311-07	0	0.026143	0	0.182369	0	0.0720577	0	0.0647047	0	0.00403953	0	0.0338046	0.0227014	0.201928	0.0929335	0.121601	0.00961473	0	0.159669	0	0.00843332	0	0.68	-0.00344828	1.08729
TCGA-EB-A82C-01A-11R-A352-07	0.0647527	0	0.0329747	0.0996484	0	0.170896	0	0.118592	0.00338079	0	0	0.0218189	0.0131879	0.0923373	0.102913	0.238486	0	0.000411576	0.0368974	0	0	0.00370344	0.68	-0.00285429	1.08749
TCGA-EE-A3J8-06A-11R-A20F-07	0.0171209	0	0	0	0	0.423793	0	0.00692222	0	0	0.111765	0.0181128	0.0708866	0.103945	0	0.0520668	0	0	0.192372	0	0.00301637	0	0.68	-0.00247155	1.09659
TCGA-FS-A1Z3-06A-11R-A18T-07	0.00438435	0.0115292	0	0.068584	0	0.25934	0.0715929	0.0198085	0.0285949	0	0	0.00547359	0.0016123	0.134288	0.102667	0.212404	0.0128917	0	0.0668291	0	0	0	0.68	-0.00287388	1.08807
TCGA-EB-A5UN-06A-11R-A311-07	0	0.00645863	0.0110416	0.207252	0	0.132048	0.0526112	0.0257563	0	0	0.019203	0.00934066	0	0.101443	0.0432911	0.104745	0.082106	0	0	0.0562164	0	0.148488	0.71	-0.00818815	1.09326
TCGA-BF-A1PU-01A-11R-A18S-07	0.0738713	0	0	0.0761167	0	0.14083	0	0.136327	0	0	0.0143342	0.0248075	0	0.128055	0.0456277	0.317713	0	0	0.0423169	0	0	0	0.72	-0.00878616	1.09151
TCGA-ER-A19T-01A-11R-A18T-07	0.0520434	0	0	0.0984556	0	0.382438	0	0	0	0	0	0.0489886	0.0530839	0.120036	0.024172	0.090618	0	0	0.127006	0	0.00315946	0	0.74	-0.00963462	1.09593
TCGA-EB-A24C-01A-11R-A18T-07	0	0.0075116	0.0088777	0.0612807	0	0.137855	0	0.0117117	0.0353163	0	0.0475782	0.00760258	0.0404414	0.124074	0.0504152	0.156868	0.00766232	0	0.274291	0	0.00629199	0.0222228	0.77	-0.0125451	1.0859
TCGA-ER-A3ES-06A-11R-A20F-07	0	0.0497397	0.0582375	0.014433	0	0.459523	0	0.050514	0	0.0313416	0	0	0.0530678	0.0489795	0	0.104852	0	0.00762743	0.103488	0	0.0181965	0	0.79	-0.0157767	1.10149
TCGA-FS-A1ZG-06A-11R-A18T-07	0.0713	0	0.00137046	0.0800623	0	0.0714413	0.0661387	0.0481145	0	0	0	0.0292075	0.0223688	0.029263	0.0880472	0.36378	0.0775335	0	0.0513723	0	0	0	0.79	-0.0148398	1.08452
